# Supplementary material for: Stacking among the clips of the poly-aromatic rings of phenazine with hydroxy-aromatics and photophysical properties
Source: RSC Adv. 2019 Oct 17;9(57):33403–12. doi: 10.1039/c9ra07602f (PMC9073320; doi:10.1039/c9ra07602f)
Supplement: RA-009-C9RA07602F-s002 [file RA-009-C9RA07602F-s002.cif]

# Electronic Supplementary Material (ESI) for RSC Advances.
# This journal is © The Royal Society of Chemistry 2019

####################################################################### 
# 
# This file contains crystal structure data downloaded from the 
# Cambridge Structural Database (CSD) hosted by the Cambridge 
# Crystallographic Data Centre (CCDC).
# 
# Full information about CCDC data access policies and citation 
# guidelines are available at http://www.ccdc.cam.ac.uk/access/V1 
# 
# Audit and citation data items may have been added by the CCDC. 
# Please retain this information to preserve the provenance of 
# this file and to allow appropriate attribution of the data. 
# 
#######################################################################

data_PHEN_12DHB
_database_code_depnum_ccdc_archive 'CCDC 1946193'
loop_
_audit_author_name
_audit_author_address
'Jubaraj Bikash Baruah'
;Indian Institute of Technology Guwahati
India
;
_audit_update_record             
;
2019-08-08 deposited with the CCDC.	2019-10-03 downloaded from the CCDC.
;

_audit_creation_method           SHELXL-2014/7
_shelx_SHELXL_version_number     2014/7
_chemical_name_systematic        ?
_chemical_name_common            ?
_chemical_melting_point          ?
_chemical_formula_moiety         ?
_chemical_formula_sum            'C30 H22 N4 O2'
_chemical_formula_weight         470.51

loop_
_atom_type_symbol
_atom_type_description
_atom_type_scat_dispersion_real
_atom_type_scat_dispersion_imag
_atom_type_scat_source
C C 0.0033 0.0016 'International Tables Vol C Tables 4.2.6.8 and 6.1.1.4'
H H 0.0000 0.0000 'International Tables Vol C Tables 4.2.6.8 and 6.1.1.4'
N N 0.0061 0.0033 'International Tables Vol C Tables 4.2.6.8 and 6.1.1.4'
O O 0.0106 0.0060 'International Tables Vol C Tables 4.2.6.8 and 6.1.1.4'

_space_group_crystal_system      triclinic
_space_group_IT_number           2
_space_group_name_H-M_alt        'P -1'
_space_group_name_Hall           '-P 1'

_shelx_space_group_comment       
;
The symmetry employed for this shelxl refinement is uniquely defined
by the following loop, which should always be used as a source of
symmetry information in preference to the above space-group names.
They are only intended as comments.
;

loop_
_space_group_symop_operation_xyz
'x, y, z'
'-x, -y, -z'

_cell_length_a                   7.403(3)
_cell_length_b                   17.584(6)
_cell_length_c                   18.374(6)
_cell_angle_alpha                76.445(11)
_cell_angle_beta                 79.816(12)
_cell_angle_gamma                79.751(12)
_cell_volume                     2265.1(14)
_cell_formula_units_Z            4
_cell_measurement_temperature    296(2)
_cell_measurement_reflns_used    3385
_cell_measurement_theta_min      2.41
_cell_measurement_theta_max      18.96

_exptl_crystal_description       Needle
_exptl_crystal_colour            Yellow
_exptl_crystal_density_meas      ?
_exptl_crystal_density_method    ?
_exptl_crystal_density_diffrn    1.380
_exptl_crystal_F_000             984
_exptl_transmission_factor_min   ?
_exptl_transmission_factor_max   ?
_exptl_crystal_size_max          0.28
_exptl_crystal_size_mid          0.20
_exptl_crystal_size_min          0.14
_exptl_absorpt_coefficient_mu    0.089
_shelx_estimated_absorpt_T_min   ?
_shelx_estimated_absorpt_T_max   ?
_exptl_absorpt_correction_type   multi-scan
_exptl_absorpt_correction_T_min  0.979
_exptl_absorpt_correction_T_max  0.988
_exptl_absorpt_process_details   multi-scan
_exptl_absorpt_special_details   ?
_diffrn_ambient_temperature      296(2)
_diffrn_radiation_wavelength     0.71073
_diffrn_radiation_type           MoK\a
_diffrn_source                   ?
_diffrn_measurement_device_type  'Bruker APEX-II CCD'
_diffrn_measurement_method       '\f and \w scans'
_diffrn_detector_area_resol_mean ?
_diffrn_reflns_number            80665
_diffrn_reflns_av_unetI/netI     0.0852
_diffrn_reflns_av_R_equivalents  0.1069
_diffrn_reflns_limit_h_min       -8
_diffrn_reflns_limit_h_max       8
_diffrn_reflns_limit_k_min       -20
_diffrn_reflns_limit_k_max       20
_diffrn_reflns_limit_l_min       -21
_diffrn_reflns_limit_l_max       21
_diffrn_reflns_theta_min         1.152
_diffrn_reflns_theta_max         25.047
_diffrn_reflns_theta_full        25.047
_diffrn_measured_fraction_theta_max 0.999
_diffrn_measured_fraction_theta_full 0.999
_diffrn_reflns_Laue_measured_fraction_max 0.999
_diffrn_reflns_Laue_measured_fraction_full 0.999
_diffrn_reflns_point_group_measured_fraction_max 0.999
_diffrn_reflns_point_group_measured_fraction_full 0.999
_reflns_number_total             7999
_reflns_number_gt                4744
_reflns_threshold_expression     'I > 2\s(I)'
_reflns_Friedel_coverage         0.000
_reflns_Friedel_fraction_max     .
_reflns_Friedel_fraction_full    .

_reflns_special_details          
;
 Reflections were merged by SHELXL according to the crystal
 class for the calculation of statistics and refinement.
 
 _reflns_Friedel_fraction is defined as the number of unique
 Friedel pairs measured divided by the number that would be
 possible theoretically, ignoring centric projections and
 systematic absences.
;

_computing_data_collection       ?
_computing_cell_refinement       ?
_computing_data_reduction        ?
_computing_structure_solution    ?
_computing_structure_refinement  'SHELXL-2014/7 (Sheldrick, 2014)'
_computing_molecular_graphics    ?
_computing_publication_material  ?
_refine_special_details          ?
_refine_ls_structure_factor_coef Fsqd
_refine_ls_matrix_type           full
_refine_ls_weighting_scheme      calc
_refine_ls_weighting_details     
'w=1/[\s^2^(Fo^2^)+(0.1000P)^2^+0.7900P] where P=(Fo^2^+2Fc^2^)/3'
_atom_sites_solution_primary     ?
_atom_sites_solution_secondary   ?
_atom_sites_solution_hydrogens   geom
_refine_ls_hydrogen_treatment    constr
_refine_ls_extinction_method     none
_refine_ls_extinction_coef       .
_refine_ls_number_reflns         7999
_refine_ls_number_parameters     653
_refine_ls_number_restraints     0
_refine_ls_R_factor_all          0.1310
_refine_ls_R_factor_gt           0.0828
_refine_ls_wR_factor_ref         0.2413
_refine_ls_wR_factor_gt          0.2037
_refine_ls_goodness_of_fit_ref   1.126
_refine_ls_restrained_S_all      1.126
_refine_ls_shift/su_max          0.000
_refine_ls_shift/su_mean         0.000

loop_
_atom_site_label
_atom_site_type_symbol
_atom_site_fract_x
_atom_site_fract_y
_atom_site_fract_z
_atom_site_U_iso_or_equiv
_atom_site_adp_type
_atom_site_occupancy
_atom_site_site_symmetry_order
_atom_site_calc_flag
_atom_site_refinement_flags_posn
_atom_site_refinement_flags_adp
_atom_site_refinement_flags_occupancy
_atom_site_disorder_assembly
_atom_site_disorder_group
O1 O -0.2264(3) 0.18940(14) 0.31250(14) 0.0562(7) Uani 1 1 d . . . . .
H1 H -0.2099 0.1533 0.3491 0.084 Uiso 1 1 calc R U . . .
O2 O -0.2362(3) 0.31894(14) 0.20263(14) 0.0550(7) Uani 1 1 d . . . . .
H2 H -0.2249 0.3605 0.1718 0.083 Uiso 1 1 calc R U . . .
O4 O 0.3760(3) 0.19222(14) 0.80999(14) 0.0558(7) Uani 1 1 d . . . . .
H4 H 0.3595 0.1565 0.8472 0.084 Uiso 1 1 calc R U . . .
O3 O 0.3819(3) 0.30350(14) 0.68226(14) 0.0550(7) Uani 1 1 d . . . . .
H3 H 0.3692 0.3348 0.6420 0.083 Uiso 1 1 calc R U . . .
N8 N 0.6841(4) 0.55895(16) -0.05316(16) 0.0473(7) Uani 1 1 d . . . . .
N4 N 0.8014(4) 0.06662(16) 0.44305(15) 0.0454(7) Uani 1 1 d . . . . .
N7 N 0.7837(4) 0.44991(16) 0.07822(15) 0.0453(7) Uani 1 1 d . . . . .
N2 N 0.2019(4) 0.55929(16) 0.43829(17) 0.0498(7) Uani 1 1 d . . . . .
N6 N 0.3125(4) 1.05790(16) 0.92839(16) 0.0473(7) Uani 1 1 d . . . . .
N1 N 0.3209(4) 0.42940(16) 0.55139(16) 0.0458(7) Uani 1 1 d . . . . .
N3 N 0.6729(4) -0.04136(16) 0.57424(16) 0.0474(7) Uani 1 1 d . . . . .
N5 N 0.2128(4) 0.92497(17) 1.03951(16) 0.0518(8) Uani 1 1 d . . . . .
C8 C 0.2132(5) 0.22033(19) 0.78192(19) 0.0439(8) Uani 1 1 d . . . . .
C7 C 0.2158(5) 0.27837(18) 0.71442(18) 0.0423(8) Uani 1 1 d . . . . .
C49 C 0.8282(5) 0.43125(19) 0.00969(19) 0.0429(8) Uani 1 1 d . . . . .
C1 C -0.0634(5) 0.21781(19) 0.28269(18) 0.0440(8) Uani 1 1 d . . . . .
C2 C -0.0684(5) 0.28588(19) 0.22508(18) 0.0425(8) Uani 1 1 d . . . . .
C25 C 0.7206(4) -0.06203(19) 0.50674(19) 0.0434(8) Uani 1 1 d . . . . .
C13 C 0.3566(4) 0.42596(19) 0.47772(19) 0.0435(8) Uani 1 1 d . . . . .
C36 C 0.6920(4) 0.0323(2) 0.57704(19) 0.0447(8) Uani 1 1 d . . . . .
C19 C 0.1640(4) 0.56209(19) 0.5118(2) 0.0450(8) Uani 1 1 d . . . . .
C60 C 0.6953(5) 0.5233(2) 0.08193(19) 0.0451(8) Uani 1 1 d . . . . .
C30 C 0.7879(4) -0.0082(2) 0.44057(19) 0.0444(8) Uani 1 1 d . . . . .
C55 C 0.6454(5) 0.57790(19) 0.01516(19) 0.0447(8) Uani 1 1 d . . . . .
C43 C 0.2730(4) 1.06042(19) 1.0017(2) 0.0442(8) Uani 1 1 d . . . . .
C12 C 0.0538(5) 0.30815(19) 0.68471(19) 0.0476(9) Uani 1 1 d . . . . .
H12 H 0.0553 0.3472 0.6407 0.057 Uiso 1 1 calc R U . . .
C31 C 0.7563(4) 0.08724(19) 0.51060(19) 0.0431(8) Uani 1 1 d . . . . .
C54 C 0.7773(5) 0.4863(2) -0.05665(19) 0.0451(8) Uani 1 1 d . . . . .
C24 C 0.2240(5) 0.4966(2) 0.56927(19) 0.0452(8) Uani 1 1 d . . . . .
C3 C 0.0931(5) 0.3165(2) 0.19415(19) 0.0502(9) Uani 1 1 d . . . . .
H3A H 0.0900 0.3614 0.1554 0.060 Uiso 1 1 calc R U . . .
C37 C 0.2523(5) 0.92218(19) 0.9660(2) 0.0462(8) Uani 1 1 d . . . . .
C9 C 0.0481(5) 0.1936(2) 0.8152(2) 0.0496(9) Uani 1 1 d . . . . .
H9 H 0.0461 0.1546 0.8592 0.060 Uiso 1 1 calc R U . . .
C10 C -0.1142(5) 0.2231(2) 0.7851(2) 0.0536(9) Uani 1 1 d . . . . .
H10 H -0.2243 0.2043 0.8087 0.064 Uiso 1 1 calc R U . . .
C11 C -0.1118(5) 0.2812(2) 0.7190(2) 0.0525(9) Uani 1 1 d . . . . .
H11 H -0.2203 0.3018 0.6980 0.063 Uiso 1 1 calc R U . . .
C48 C 0.2210(5) 0.9931(2) 1.0582(2) 0.0477(9) Uani 1 1 d . . . . .
C42 C 0.3022(5) 0.9893(2) 0.90944(19) 0.0451(8) Uani 1 1 d . . . . .
C18 C 0.2974(5) 0.4916(2) 0.42075(19) 0.0452(8) Uani 1 1 d . . . . .
C59 C 0.6498(5) 0.5476(2) 0.1520(2) 0.0538(9) Uani 1 1 d . . . . .
H59 H 0.6792 0.5125 0.1961 0.065 Uiso 1 1 calc R U . . .
C53 C 0.8277(5) 0.4637(2) -0.1274(2) 0.0553(10) Uani 1 1 d . . . . .
H53 H 0.7955 0.4990 -0.1709 0.066 Uiso 1 1 calc R U . . .
C35 C 0.6474(5) 0.0570(2) 0.6471(2) 0.0531(9) Uani 1 1 d . . . . .
H35 H 0.6079 0.0215 0.6907 0.064 Uiso 1 1 calc R U . . .
C6 C 0.1024(5) 0.1837(2) 0.3076(2) 0.0532(9) Uani 1 1 d . . . . .
H6 H 0.1057 0.1387 0.3461 0.064 Uiso 1 1 calc R U . . .
C29 C 0.8392(5) -0.0340(2) 0.3715(2) 0.0538(9) Uani 1 1 d . . . . .
H29 H 0.8830 0.0007 0.3281 0.065 Uiso 1 1 calc R U . . .
C56 C 0.5532(5) 0.6545(2) 0.0216(2) 0.0557(10) Uani 1 1 d . . . . .
H56 H 0.5196 0.6906 -0.0213 0.067 Uiso 1 1 calc R U . . .
C50 C 0.9266(5) 0.3563(2) 0.0022(2) 0.0543(9) Uani 1 1 d . . . . .
H50 H 0.9601 0.3197 0.0448 0.065 Uiso 1 1 calc R U . . .
C20 C 0.0597(5) 0.6314(2) 0.5339(2) 0.0551(10) Uani 1 1 d . . . . .
H20 H 0.0196 0.6745 0.4975 0.066 Uiso 1 1 calc R U . . .
C4 C 0.2594(6) 0.2822(2) 0.2192(2) 0.0585(10) Uani 1 1 d . . . . .
H4A H 0.3672 0.3040 0.1980 0.070 Uiso 1 1 calc R U . . .
C17 C 0.3386(5) 0.4848(2) 0.3439(2) 0.0576(10) Uani 1 1 d . . . . .
H17 H 0.3016 0.5273 0.3061 0.069 Uiso 1 1 calc R U . . .
C5 C 0.2642(5) 0.2147(2) 0.2766(2) 0.0586(10) Uani 1 1 d . . . . .
H5 H 0.3755 0.1907 0.2940 0.070 Uiso 1 1 calc R U . . .
C32 C 0.7697(5) 0.1647(2) 0.5171(2) 0.0547(9) Uani 1 1 d . . . . .
H32 H 0.8102 0.2012 0.4745 0.066 Uiso 1 1 calc R U . . .
C14 C 0.4542(5) 0.3564(2) 0.4557(2) 0.0554(10) Uani 1 1 d . . . . .
H14 H 0.4950 0.3134 0.4922 0.067 Uiso 1 1 calc R U . . .
C26 C 0.7065(5) -0.1402(2) 0.5010(2) 0.0545(10) Uani 1 1 d . . . . .
H26 H 0.6625 -0.1760 0.5435 0.065 Uiso 1 1 calc R U . . .
C44 C 0.2791(5) 1.1315(2) 1.0251(2) 0.0568(10) Uani 1 1 d . . . . .
H44 H 0.3117 1.1758 0.9895 0.068 Uiso 1 1 calc R U . . .
C41 C 0.3396(5) 0.9835(2) 0.8324(2) 0.0576(10) Uani 1 1 d . . . . .
H41 H 0.3692 1.0272 0.7953 0.069 Uiso 1 1 calc R U . . .
C52 C 0.9222(5) 0.3914(2) -0.1325(2) 0.0607(10) Uani 1 1 d . . . . .
H52 H 0.9539 0.3772 -0.1793 0.073 Uiso 1 1 calc R U . . .
C51 C 0.9726(5) 0.3375(2) -0.0667(2) 0.0600(10) Uani 1 1 d . . . . .
H51 H 1.0386 0.2882 -0.0708 0.072 Uiso 1 1 calc R U . . .
C27 C 0.7568(5) -0.1622(2) 0.4339(2) 0.0616(11) Uani 1 1 d . . . . .
H27 H 0.7467 -0.2133 0.4306 0.074 Uiso 1 1 calc R U . . .
C21 C 0.0188(5) 0.6344(2) 0.6083(2) 0.0621(11) Uani 1 1 d . . . . .
H21 H -0.0507 0.6794 0.6225 0.074 Uiso 1 1 calc R U . . .
C34 C 0.6616(5) 0.1314(2) 0.6512(2) 0.0612(10) Uani 1 1 d . . . . .
H34 H 0.6306 0.1468 0.6974 0.073 Uiso 1 1 calc R U . . .
C38 C 0.2468(5) 0.8510(2) 0.9425(2) 0.0602(10) Uani 1 1 d . . . . .
H38 H 0.2159 0.8066 0.9784 0.072 Uiso 1 1 calc R U . . .
C23 C 0.1796(5) 0.5031(2) 0.6459(2) 0.0581(10) Uani 1 1 d . . . . .
H23 H 0.2189 0.4611 0.6836 0.070 Uiso 1 1 calc R U . . .
C33 C 0.7235(5) 0.1860(2) 0.5856(2) 0.0598(10) Uani 1 1 d . . . . .
H33 H 0.7328 0.2370 0.5892 0.072 Uiso 1 1 calc R U . . .
C28 C 0.8249(5) -0.1089(2) 0.3682(2) 0.0623(11) Uani 1 1 d . . . . .
H28 H 0.8600 -0.1254 0.3225 0.075 Uiso 1 1 calc R U . . .
C58 C 0.5636(5) 0.6218(2) 0.1553(2) 0.0631(11) Uani 1 1 d . . . . .
H58 H 0.5371 0.6375 0.2014 0.076 Uiso 1 1 calc R U . . .
C47 C 0.1797(5) 1.0005(2) 1.1344(2) 0.0608(10) Uani 1 1 d . . . . .
H47 H 0.1473 0.9572 1.1715 0.073 Uiso 1 1 calc R U . . .
C57 C 0.5138(5) 0.6754(2) 0.0892(2) 0.0642(11) Uani 1 1 d . . . . .
H57 H 0.4531 0.7258 0.0924 0.077 Uiso 1 1 calc R U . . .
C16 C 0.4310(6) 0.4171(3) 0.3253(2) 0.0655(11) Uani 1 1 d . . . . .
H16 H 0.4568 0.4133 0.2748 0.079 Uiso 1 1 calc R U . . .
C22 C 0.0807(6) 0.5697(2) 0.6646(2) 0.0652(11) Uani 1 1 d . . . . .
H22 H 0.0527 0.5731 0.7152 0.078 Uiso 1 1 calc R U . . .
C15 C 0.4889(5) 0.3520(2) 0.3815(2) 0.0631(11) Uani 1 1 d . . . . .
H15 H 0.5514 0.3056 0.3677 0.076 Uiso 1 1 calc R U . . .
C45 C 0.2372(6) 1.1346(3) 1.0996(3) 0.0690(12) Uani 1 1 d . . . . .
H45 H 0.2424 1.1810 1.1146 0.083 Uiso 1 1 calc R U . . .
C39 C 0.2865(6) 0.8475(3) 0.8682(3) 0.0689(12) Uani 1 1 d . . . . .
H39 H 0.2834 0.8006 0.8536 0.083 Uiso 1 1 calc R U . . .
C46 C 0.1858(6) 1.0677(3) 1.1545(2) 0.0709(12) Uani 1 1 d . . . . .
H46 H 0.1561 1.0710 1.2051 0.085 Uiso 1 1 calc R U . . .
C40 C 0.3326(6) 0.9144(3) 0.8126(2) 0.0672(11) Uani 1 1 d . . . . .
H40 H 0.3584 0.9112 0.7620 0.081 Uiso 1 1 calc R U . . .

loop_
_atom_site_aniso_label
_atom_site_aniso_U_11
_atom_site_aniso_U_22
_atom_site_aniso_U_33
_atom_site_aniso_U_23
_atom_site_aniso_U_13
_atom_site_aniso_U_12
O1 0.0685(17) 0.0469(16) 0.0478(16) 0.0044(12) -0.0086(12) -0.0123(13)
O2 0.0650(17) 0.0443(15) 0.0472(15) 0.0058(11) -0.0098(12) -0.0042(12)
O4 0.0618(17) 0.0511(16) 0.0483(16) 0.0033(12) -0.0108(12) -0.0074(12)
O3 0.0591(16) 0.0507(16) 0.0472(15) 0.0034(12) -0.0040(12) -0.0083(12)
N8 0.0489(17) 0.0437(17) 0.0465(18) 0.0000(14) -0.0082(13) -0.0103(14)
N4 0.0513(17) 0.0418(16) 0.0398(17) -0.0038(13) -0.0030(13) -0.0076(13)
N7 0.0537(18) 0.0385(16) 0.0418(17) -0.0040(13) -0.0086(13) -0.0060(13)
N2 0.0532(18) 0.0415(17) 0.0506(19) -0.0017(14) -0.0087(14) -0.0054(14)
N6 0.0508(18) 0.0404(16) 0.0471(18) -0.0032(13) -0.0060(14) -0.0060(13)
N1 0.0514(17) 0.0408(16) 0.0440(18) -0.0036(13) -0.0094(13) -0.0077(13)
N3 0.0525(18) 0.0406(17) 0.0428(17) -0.0020(13) -0.0038(13) -0.0017(13)
N5 0.0583(19) 0.0467(18) 0.0476(19) -0.0030(14) -0.0059(14) -0.0107(14)
C8 0.056(2) 0.0347(18) 0.041(2) -0.0099(15) -0.0099(17) -0.0012(16)
C7 0.053(2) 0.0339(18) 0.0389(19) -0.0105(15) -0.0044(16) -0.0007(15)
C49 0.048(2) 0.0389(19) 0.042(2) -0.0053(16) -0.0079(15) -0.0091(15)
C1 0.057(2) 0.0373(19) 0.0381(19) -0.0103(15) -0.0055(16) -0.0061(16)
C2 0.053(2) 0.0401(19) 0.0343(18) -0.0127(15) -0.0048(16) -0.0002(16)
C25 0.0422(19) 0.0413(19) 0.042(2) -0.0006(16) -0.0082(15) -0.0031(15)
C13 0.043(2) 0.0409(19) 0.045(2) -0.0045(16) -0.0050(15) -0.0073(15)
C36 0.0378(19) 0.050(2) 0.042(2) -0.0041(16) -0.0066(15) -0.0020(15)
C19 0.0389(19) 0.042(2) 0.054(2) -0.0081(17) -0.0083(16) -0.0079(15)
C60 0.043(2) 0.044(2) 0.047(2) -0.0057(16) -0.0051(16) -0.0093(16)
C30 0.043(2) 0.043(2) 0.042(2) -0.0022(16) -0.0062(15) -0.0019(15)
C55 0.047(2) 0.0400(19) 0.045(2) -0.0037(16) -0.0041(16) -0.0099(15)
C43 0.0392(19) 0.0393(19) 0.051(2) -0.0076(16) -0.0074(16) 0.0001(15)
C12 0.067(2) 0.0366(19) 0.038(2) -0.0091(15) -0.0074(17) -0.0016(17)
C31 0.0438(19) 0.0406(19) 0.042(2) -0.0037(16) -0.0074(15) -0.0030(15)
C54 0.048(2) 0.045(2) 0.042(2) -0.0057(16) -0.0049(16) -0.0135(16)
C24 0.050(2) 0.043(2) 0.043(2) -0.0047(16) -0.0080(16) -0.0116(16)
C3 0.067(3) 0.041(2) 0.041(2) -0.0076(16) -0.0042(18) -0.0101(18)
C37 0.047(2) 0.040(2) 0.051(2) -0.0084(17) -0.0081(16) -0.0043(15)
C9 0.064(3) 0.040(2) 0.043(2) -0.0073(16) -0.0025(18) -0.0094(18)
C10 0.054(2) 0.050(2) 0.057(2) -0.0185(19) 0.0018(18) -0.0085(18)
C11 0.054(2) 0.051(2) 0.057(2) -0.0184(19) -0.0151(18) -0.0007(18)
C48 0.047(2) 0.045(2) 0.049(2) -0.0072(17) -0.0060(16) -0.0032(16)
C42 0.044(2) 0.042(2) 0.047(2) -0.0084(16) -0.0066(16) -0.0022(15)
C18 0.045(2) 0.042(2) 0.045(2) -0.0028(16) -0.0055(16) -0.0077(16)
C59 0.059(2) 0.057(2) 0.046(2) -0.0087(18) -0.0063(17) -0.0122(19)
C53 0.067(3) 0.059(2) 0.043(2) -0.0060(18) -0.0088(18) -0.022(2)
C35 0.055(2) 0.059(2) 0.040(2) -0.0057(18) -0.0011(16) -0.0025(18)
C6 0.070(3) 0.047(2) 0.040(2) -0.0076(17) -0.0104(18) 0.0013(19)
C29 0.056(2) 0.057(2) 0.045(2) -0.0093(18) -0.0042(17) -0.0050(18)
C56 0.054(2) 0.043(2) 0.064(3) -0.0052(19) -0.0050(19) -0.0034(17)
C50 0.059(2) 0.044(2) 0.060(2) -0.0114(18) -0.0129(19) -0.0022(17)
C20 0.053(2) 0.040(2) 0.071(3) -0.0114(18) -0.0086(19) -0.0036(17)
C4 0.059(3) 0.067(3) 0.052(2) -0.019(2) 0.0002(19) -0.014(2)
C17 0.064(2) 0.058(2) 0.047(2) -0.0022(19) -0.0063(18) -0.0108(19)
C5 0.054(2) 0.066(3) 0.057(2) -0.024(2) -0.0119(19) 0.007(2)
C32 0.058(2) 0.049(2) 0.057(2) -0.0084(18) -0.0097(18) -0.0093(18)
C14 0.051(2) 0.045(2) 0.065(3) -0.0089(19) -0.0025(19) -0.0021(17)
C26 0.057(2) 0.043(2) 0.061(3) -0.0042(18) -0.0108(19) -0.0048(17)
C44 0.058(2) 0.042(2) 0.072(3) -0.0156(19) -0.010(2) -0.0028(17)
C41 0.059(2) 0.061(3) 0.050(2) -0.0115(19) -0.0038(18) -0.0032(19)
C52 0.068(3) 0.065(3) 0.056(3) -0.026(2) 0.000(2) -0.018(2)
C51 0.065(3) 0.050(2) 0.068(3) -0.022(2) -0.007(2) -0.0051(19)
C27 0.065(3) 0.046(2) 0.075(3) -0.019(2) -0.012(2) 0.0002(19)
C21 0.056(2) 0.051(2) 0.086(3) -0.032(2) -0.001(2) -0.0106(19)
C34 0.063(3) 0.071(3) 0.051(2) -0.020(2) -0.0093(19) -0.001(2)
C38 0.063(3) 0.047(2) 0.073(3) -0.012(2) -0.014(2) -0.0106(18)
C23 0.070(3) 0.055(2) 0.052(2) -0.0116(19) -0.0102(19) -0.013(2)
C33 0.068(3) 0.052(2) 0.063(3) -0.020(2) -0.014(2) -0.0056(19)
C28 0.066(3) 0.063(3) 0.060(3) -0.025(2) -0.007(2) -0.002(2)
C58 0.064(3) 0.065(3) 0.062(3) -0.024(2) 0.002(2) -0.011(2)
C47 0.066(3) 0.069(3) 0.046(2) -0.013(2) -0.0033(18) -0.008(2)
C57 0.063(3) 0.049(2) 0.074(3) -0.013(2) 0.003(2) -0.0044(19)
C16 0.070(3) 0.073(3) 0.053(2) -0.020(2) 0.005(2) -0.011(2)
C22 0.079(3) 0.068(3) 0.055(3) -0.026(2) -0.005(2) -0.016(2)
C15 0.057(2) 0.060(3) 0.071(3) -0.020(2) 0.003(2) -0.008(2)
C45 0.066(3) 0.062(3) 0.088(3) -0.036(3) -0.017(2) 0.000(2)
C39 0.065(3) 0.063(3) 0.089(3) -0.035(3) -0.019(2) -0.003(2)
C46 0.078(3) 0.081(3) 0.056(3) -0.029(2) -0.005(2) -0.002(2)
C40 0.072(3) 0.075(3) 0.059(3) -0.029(2) -0.010(2) -0.001(2)

_geom_special_details            
;
 All esds (except the esd in the dihedral angle between two l.s. planes)
 are estimated using the full covariance matrix.  The cell esds are taken
 into account individually in the estimation of esds in distances, angles
 and torsion angles; correlations between esds in cell parameters are only
 used when they are defined by crystal symmetry.  An approximate (isotropic)
 treatment of cell esds is used for estimating esds involving l.s. planes.
;

loop_
_geom_bond_atom_site_label_1
_geom_bond_atom_site_label_2
_geom_bond_distance
_geom_bond_site_symmetry_2
_geom_bond_publ_flag
O1 C1 1.363(4) . ?
O1 H1 0.8200 . ?
O2 C2 1.364(4) . ?
O2 H2 0.8200 . ?
O4 C8 1.360(4) . ?
O4 H4 0.8200 . ?
O3 C7 1.368(4) . ?
O3 H3 0.8200 . ?
N8 C55 1.343(4) . ?
N8 C54 1.350(4) . ?
N4 C31 1.343(4) . ?
N4 C30 1.349(4) . ?
N7 C49 1.345(4) . ?
N7 C60 1.350(4) . ?
N2 C19 1.340(4) . ?
N2 C18 1.349(4) . ?
N6 C43 1.336(4) . ?
N6 C42 1.350(4) . ?
N1 C13 1.346(4) . ?
N1 C24 1.348(4) . ?
N3 C36 1.342(4) . ?
N3 C25 1.344(4) . ?
N5 C48 1.335(4) . ?
N5 C37 1.342(4) . ?
C8 C9 1.376(5) . ?
C8 C7 1.409(5) . ?
C7 C12 1.372(5) . ?
C49 C50 1.412(5) . ?
C49 C54 1.430(5) . ?
C1 C6 1.372(5) . ?
C1 C2 1.400(5) . ?
C2 C3 1.374(5) . ?
C25 C26 1.427(5) . ?
C25 C30 1.427(4) . ?
C13 C14 1.412(5) . ?
C13 C18 1.427(5) . ?
C36 C35 1.419(5) . ?
C36 C31 1.433(4) . ?
C19 C20 1.426(5) . ?
C19 C24 1.433(5) . ?
C60 C59 1.417(5) . ?
C60 C55 1.430(5) . ?
C30 C29 1.413(5) . ?
C55 C56 1.419(5) . ?
C43 C44 1.424(5) . ?
C43 C48 1.440(5) . ?
C12 C11 1.385(5) . ?
C12 H12 0.9300 . ?
C31 C32 1.417(5) . ?
C54 C53 1.415(5) . ?
C24 C23 1.414(5) . ?
C3 C4 1.377(5) . ?
C3 H3A 0.9300 . ?
C37 C38 1.425(5) . ?
C37 C42 1.432(5) . ?
C9 C10 1.378(5) . ?
C9 H9 0.9300 . ?
C10 C11 1.392(5) . ?
C10 H10 0.9300 . ?
C11 H11 0.9300 . ?
C48 C47 1.410(5) . ?
C42 C41 1.417(5) . ?
C18 C17 1.420(5) . ?
C59 C58 1.356(5) . ?
C59 H59 0.9300 . ?
C53 C52 1.352(5) . ?
C53 H53 0.9300 . ?
C35 C34 1.351(5) . ?
C35 H35 0.9300 . ?
C6 C5 1.379(5) . ?
C6 H6 0.9300 . ?
C29 C28 1.356(5) . ?
C29 H29 0.9300 . ?
C56 C57 1.346(5) . ?
C56 H56 0.9300 . ?
C50 C51 1.352(5) . ?
C50 H50 0.9300 . ?
C20 C21 1.357(5) . ?
C20 H20 0.9300 . ?
C4 C5 1.391(6) . ?
C4 H4A 0.9300 . ?
C17 C16 1.349(5) . ?
C17 H17 0.9300 . ?
C5 H5 0.9300 . ?
C32 C33 1.365(5) . ?
C32 H32 0.9300 . ?
C14 C15 1.360(5) . ?
C14 H14 0.9300 . ?
C26 C27 1.349(5) . ?
C26 H26 0.9300 . ?
C44 C45 1.360(5) . ?
C44 H44 0.9300 . ?
C41 C40 1.359(5) . ?
C41 H41 0.9300 . ?
C52 C51 1.413(5) . ?
C52 H52 0.9300 . ?
C51 H51 0.9300 . ?
C27 C28 1.419(5) . ?
C27 H27 0.9300 . ?
C21 C22 1.415(5) . ?
C21 H21 0.9300 . ?
C34 C33 1.415(5) . ?
C34 H34 0.9300 . ?
C38 C39 1.359(5) . ?
C38 H38 0.9300 . ?
C23 C22 1.349(5) . ?
C23 H23 0.9300 . ?
C33 H33 0.9300 . ?
C28 H28 0.9300 . ?
C58 C57 1.413(5) . ?
C58 H58 0.9300 . ?
C47 C46 1.330(5) . ?
C47 H47 0.9300 . ?
C57 H57 0.9300 . ?
C16 C15 1.410(5) . ?
C16 H16 0.9300 . ?
C22 H22 0.9300 . ?
C15 H15 0.9300 . ?
C45 C46 1.418(6) . ?
C45 H45 0.9300 . ?
C39 C40 1.414(6) . ?
C39 H39 0.9300 . ?
C46 H46 0.9300 . ?
C40 H40 0.9300 . ?

loop_
_geom_angle_atom_site_label_1
_geom_angle_atom_site_label_2
_geom_angle_atom_site_label_3
_geom_angle
_geom_angle_site_symmetry_1
_geom_angle_site_symmetry_3
_geom_angle_publ_flag
C1 O1 H1 109.5 . . ?
C2 O2 H2 109.5 . . ?
C8 O4 H4 109.5 . . ?
C7 O3 H3 109.5 . . ?
C55 N8 C54 117.0(3) . . ?
C31 N4 C30 117.4(3) . . ?
C49 N7 C60 117.8(3) . . ?
C19 N2 C18 117.0(3) . . ?
C43 N6 C42 117.1(3) . . ?
C13 N1 C24 117.4(3) . . ?
C36 N3 C25 117.1(3) . . ?
C48 N5 C37 117.3(3) . . ?
O4 C8 C9 123.3(3) . . ?
O4 C8 C7 118.0(3) . . ?
C9 C8 C7 118.7(3) . . ?
O3 C7 C12 123.0(3) . . ?
O3 C7 C8 117.5(3) . . ?
C12 C7 C8 119.5(3) . . ?
N7 C49 C50 120.2(3) . . ?
N7 C49 C54 121.1(3) . . ?
C50 C49 C54 118.7(3) . . ?
O1 C1 C6 123.0(3) . . ?
O1 C1 C2 117.7(3) . . ?
C6 C1 C2 119.2(3) . . ?
O2 C2 C3 123.1(3) . . ?
O2 C2 C1 117.6(3) . . ?
C3 C2 C1 119.2(3) . . ?
N3 C25 C26 119.3(3) . . ?
N3 C25 C30 121.8(3) . . ?
C26 C25 C30 118.9(3) . . ?
N1 C13 C14 119.9(3) . . ?
N1 C13 C18 121.2(3) . . ?
C14 C13 C18 118.9(3) . . ?
N3 C36 C35 119.6(3) . . ?
N3 C36 C31 121.5(3) . . ?
C35 C36 C31 118.9(3) . . ?
N2 C19 C20 119.6(3) . . ?
N2 C19 C24 121.7(3) . . ?
C20 C19 C24 118.7(3) . . ?
N7 C60 C59 120.7(3) . . ?
N7 C60 C55 120.6(3) . . ?
C59 C60 C55 118.7(3) . . ?
N4 C30 C29 119.9(3) . . ?
N4 C30 C25 121.0(3) . . ?
C29 C30 C25 119.1(3) . . ?
N8 C55 C56 119.2(3) . . ?
N8 C55 C60 122.0(3) . . ?
C56 C55 C60 118.8(3) . . ?
N6 C43 C44 119.8(3) . . ?
N6 C43 C48 121.7(3) . . ?
C44 C43 C48 118.6(3) . . ?
C7 C12 C11 121.3(3) . . ?
C7 C12 H12 119.3 . . ?
C11 C12 H12 119.3 . . ?
N4 C31 C32 120.1(3) . . ?
N4 C31 C36 121.2(3) . . ?
C32 C31 C36 118.7(3) . . ?
N8 C54 C53 119.7(3) . . ?
N8 C54 C49 121.5(3) . . ?
C53 C54 C49 118.8(3) . . ?
N1 C24 C23 119.9(3) . . ?
N1 C24 C19 121.1(3) . . ?
C23 C24 C19 119.1(3) . . ?
C2 C3 C4 121.5(3) . . ?
C2 C3 H3A 119.3 . . ?
C4 C3 H3A 119.3 . . ?
N5 C37 C38 120.0(3) . . ?
N5 C37 C42 121.6(3) . . ?
C38 C37 C42 118.4(3) . . ?
C8 C9 C10 121.8(3) . . ?
C8 C9 H9 119.1 . . ?
C10 C9 H9 119.1 . . ?
C9 C10 C11 119.3(3) . . ?
C9 C10 H10 120.3 . . ?
C11 C10 H10 120.3 . . ?
C12 C11 C10 119.4(3) . . ?
C12 C11 H11 120.3 . . ?
C10 C11 H11 120.3 . . ?
N5 C48 C47 120.4(3) . . ?
N5 C48 C43 121.2(3) . . ?
C47 C48 C43 118.4(3) . . ?
N6 C42 C41 119.6(3) . . ?
N6 C42 C37 121.0(3) . . ?
C41 C42 C37 119.4(3) . . ?
N2 C18 C17 119.5(3) . . ?
N2 C18 C13 121.6(3) . . ?
C17 C18 C13 118.9(3) . . ?
C58 C59 C60 120.5(4) . . ?
C58 C59 H59 119.8 . . ?
C60 C59 H59 119.8 . . ?
C52 C53 C54 120.9(4) . . ?
C52 C53 H53 119.6 . . ?
C54 C53 H53 119.6 . . ?
C34 C35 C36 120.8(3) . . ?
C34 C35 H35 119.6 . . ?
C36 C35 H35 119.6 . . ?
C1 C6 C5 121.4(4) . . ?
C1 C6 H6 119.3 . . ?
C5 C6 H6 119.3 . . ?
C28 C29 C30 120.5(4) . . ?
C28 C29 H29 119.8 . . ?
C30 C29 H29 119.8 . . ?
C57 C56 C55 120.6(4) . . ?
C57 C56 H56 119.7 . . ?
C55 C56 H56 119.7 . . ?
C51 C50 C49 120.4(4) . . ?
C51 C50 H50 119.8 . . ?
C49 C50 H50 119.8 . . ?
C21 C20 C19 120.0(4) . . ?
C21 C20 H20 120.0 . . ?
C19 C20 H20 120.0 . . ?
C3 C4 C5 119.3(4) . . ?
C3 C4 H4A 120.4 . . ?
C5 C4 H4A 120.4 . . ?
C16 C17 C18 120.3(4) . . ?
C16 C17 H17 119.8 . . ?
C18 C17 H17 119.8 . . ?
C6 C5 C4 119.4(4) . . ?
C6 C5 H5 120.3 . . ?
C4 C5 H5 120.3 . . ?
C33 C32 C31 120.3(3) . . ?
C33 C32 H32 119.8 . . ?
C31 C32 H32 119.8 . . ?
C15 C14 C13 120.4(4) . . ?
C15 C14 H14 119.8 . . ?
C13 C14 H14 119.8 . . ?
C27 C26 C25 120.0(3) . . ?
C27 C26 H26 120.0 . . ?
C25 C26 H26 120.0 . . ?
C45 C44 C43 120.0(4) . . ?
C45 C44 H44 120.0 . . ?
C43 C44 H44 120.0 . . ?
C40 C41 C42 120.2(4) . . ?
C40 C41 H41 119.9 . . ?
C42 C41 H41 119.9 . . ?
C53 C52 C51 120.0(4) . . ?
C53 C52 H52 120.0 . . ?
C51 C52 H52 120.0 . . ?
C50 C51 C52 121.3(4) . . ?
C50 C51 H51 119.4 . . ?
C52 C51 H51 119.4 . . ?
C26 C27 C28 121.1(4) . . ?
C26 C27 H27 119.4 . . ?
C28 C27 H27 119.4 . . ?
C20 C21 C22 120.8(4) . . ?
C20 C21 H21 119.6 . . ?
C22 C21 H21 119.6 . . ?
C35 C34 C33 120.5(4) . . ?
C35 C34 H34 119.8 . . ?
C33 C34 H34 119.8 . . ?
C39 C38 C37 120.5(4) . . ?
C39 C38 H38 119.8 . . ?
C37 C38 H38 119.8 . . ?
C22 C23 C24 120.5(4) . . ?
C22 C23 H23 119.8 . . ?
C24 C23 H23 119.8 . . ?
C32 C33 C34 120.8(4) . . ?
C32 C33 H33 119.6 . . ?
C34 C33 H33 119.6 . . ?
C29 C28 C27 120.4(4) . . ?
C29 C28 H28 119.8 . . ?
C27 C28 H28 119.8 . . ?
C59 C58 C57 120.6(4) . . ?
C59 C58 H58 119.7 . . ?
C57 C58 H58 119.7 . . ?
C46 C47 C48 121.6(4) . . ?
C46 C47 H47 119.2 . . ?
C48 C47 H47 119.2 . . ?
C56 C57 C58 120.9(4) . . ?
C56 C57 H57 119.6 . . ?
C58 C57 H57 119.6 . . ?
C17 C16 C15 120.9(4) . . ?
C17 C16 H16 119.5 . . ?
C15 C16 H16 119.5 . . ?
C23 C22 C21 121.0(4) . . ?
C23 C22 H22 119.5 . . ?
C21 C22 H22 119.5 . . ?
C14 C15 C16 120.6(4) . . ?
C14 C15 H15 119.7 . . ?
C16 C15 H15 119.7 . . ?
C44 C45 C46 120.7(4) . . ?
C44 C45 H45 119.7 . . ?
C46 C45 H45 119.7 . . ?
C38 C39 C40 120.7(4) . . ?
C38 C39 H39 119.6 . . ?
C40 C39 H39 119.6 . . ?
C47 C46 C45 120.7(4) . . ?
C47 C46 H46 119.6 . . ?
C45 C46 H46 119.6 . . ?
C41 C40 C39 120.8(4) . . ?
C41 C40 H40 119.6 . . ?
C39 C40 H40 119.6 . . ?

_refine_diff_density_max         0.473
_refine_diff_density_min         -0.302
_refine_diff_density_rms         0.076

_shelx_res_file                  
;

    CATPHEN_0m_a.res created by SHELXL-2014/7

TITL CATPHEN_0m_a.res in P-1
CELL  0.71073   7.4027  17.5843  18.3736   76.445   79.816   79.751
ZERR    4.000   0.0027   0.0062   0.0063    0.011    0.012    0.012
LATT 1
SFAC C  H  N  O
UNIT 120  88  16  8
OMIT -3 50.1
L.S. 10
ACTA
BOND $H
FMAP 2
PLAN 20
TEMP 23.000
WGHT    0.100000    0.790000
FVAR       0.33989
O1    4   -0.226384    0.189402    0.312503    11.00000    0.06848    0.04686 =
         0.04779    0.00440   -0.00862   -0.01235
AFIX 147
H1    2   -0.209939    0.153276    0.349135    11.00000   -1.50000
AFIX   0
O2    4   -0.236172    0.318937    0.202635    11.00000    0.06500    0.04434 =
         0.04723    0.00582   -0.00982   -0.00417
AFIX 147
H2    2   -0.224937    0.360460    0.171775    11.00000   -1.50000
AFIX   0
O4    4    0.375962    0.192221    0.809993    11.00000    0.06179    0.05115 =
         0.04830    0.00333   -0.01083   -0.00743
AFIX 147
H4    2    0.359519    0.156546    0.847199    11.00000   -1.50000
AFIX   0
O3    4    0.381867    0.303504    0.682256    11.00000    0.05910    0.05067 =
         0.04725    0.00335   -0.00405   -0.00829
AFIX 147
H3    2    0.369226    0.334752    0.642044    11.00000   -1.50000
AFIX   0
N8    3    0.684073    0.558948   -0.053162    11.00000    0.04892    0.04372 =
         0.04653   -0.00003   -0.00815   -0.01026
N4    3    0.801360    0.066617    0.443053    11.00000    0.05134    0.04183 =
         0.03975   -0.00377   -0.00298   -0.00756
N7    3    0.783696    0.449906    0.078221    11.00000    0.05375    0.03851 =
         0.04180   -0.00397   -0.00864   -0.00601
N2    3    0.201855    0.559291    0.438287    11.00000    0.05317    0.04152 =
         0.05064   -0.00170   -0.00868   -0.00540
N6    3    0.312493    1.057904    0.928387    11.00000    0.05079    0.04041 =
         0.04707   -0.00323   -0.00598   -0.00599
N1    3    0.320904    0.429403    0.551393    11.00000    0.05145    0.04076 =
         0.04397   -0.00363   -0.00942   -0.00769
N3    3    0.672935   -0.041358    0.574242    11.00000    0.05249    0.04059 =
         0.04281   -0.00196   -0.00377   -0.00171
N5    3    0.212755    0.924967    1.039510    11.00000    0.05833    0.04665 =
         0.04756   -0.00303   -0.00590   -0.01074
C8    1    0.213244    0.220326    0.781920    11.00000    0.05648    0.03467 =
         0.04073   -0.00992   -0.00995   -0.00120
C7    1    0.215772    0.278367    0.714421    11.00000    0.05263    0.03392 =
         0.03885   -0.01049   -0.00435   -0.00071
C49   1    0.828220    0.431250    0.009686    11.00000    0.04756    0.03891 =
         0.04243   -0.00530   -0.00793   -0.00915
C1    1   -0.063417    0.217810    0.282692    11.00000    0.05715    0.03734 =
         0.03808   -0.01027   -0.00555   -0.00608
C2    1   -0.068449    0.285878    0.225082    11.00000    0.05273    0.04007 =
         0.03433   -0.01267   -0.00480   -0.00022
C25   1    0.720642   -0.062031    0.506744    11.00000    0.04218    0.04126 =
         0.04231   -0.00057   -0.00816   -0.00313
C13   1    0.356552    0.425961    0.477719    11.00000    0.04287    0.04085 =
         0.04473   -0.00454   -0.00501   -0.00730
C36   1    0.691987    0.032335    0.577039    11.00000    0.03778    0.05012 =
         0.04201   -0.00407   -0.00661   -0.00196
C19   1    0.164041    0.562094    0.511770    11.00000    0.03893    0.04224 =
         0.05425   -0.00808   -0.00829   -0.00789
C60   1    0.695302    0.523257    0.081929    11.00000    0.04347    0.04360 =
         0.04695   -0.00569   -0.00509   -0.00934
C30   1    0.787894   -0.008191    0.440574    11.00000    0.04270    0.04328 =
         0.04215   -0.00221   -0.00621   -0.00190
C55   1    0.645432    0.577902    0.015164    11.00000    0.04737    0.03998 =
         0.04463   -0.00368   -0.00408   -0.00987
C43   1    0.272952    1.060419    1.001657    11.00000    0.03924    0.03934 =
         0.05134   -0.00755   -0.00740    0.00006
C12   1    0.053830    0.308146    0.684706    11.00000    0.06669    0.03659 =
         0.03803   -0.00906   -0.00738   -0.00163
AFIX  43
H12   2    0.055339    0.347185    0.640682    11.00000   -1.20000
AFIX   0
C31   1    0.756267    0.087244    0.510605    11.00000    0.04376    0.04063 =
         0.04176   -0.00366   -0.00739   -0.00297
C54   1    0.777290    0.486284   -0.056649    11.00000    0.04802    0.04533 =
         0.04229   -0.00574   -0.00493   -0.01350
C24   1    0.223980    0.496609    0.569268    11.00000    0.04996    0.04300 =
         0.04287   -0.00466   -0.00803   -0.01159
C3    1    0.093068    0.316494    0.194151    11.00000    0.06744    0.04107 =
         0.04100   -0.00762   -0.00415   -0.01008
AFIX  43
H3A   2    0.090045    0.361352    0.155443    11.00000   -1.20000
AFIX   0
C37   1    0.252263    0.922184    0.965962    11.00000    0.04681    0.03974 =
         0.05135   -0.00841   -0.00808   -0.00433
C9    1    0.048142    0.193583    0.815214    11.00000    0.06433    0.03991 =
         0.04268   -0.00726   -0.00245   -0.00936
AFIX  43
H9    2    0.046103    0.154553    0.859247    11.00000   -1.20000
AFIX   0
C10   1   -0.114238    0.223068    0.785074    11.00000    0.05365    0.05024 =
         0.05740   -0.01851    0.00181   -0.00855
AFIX  43
H10   2   -0.224345    0.204299    0.808664    11.00000   -1.20000
AFIX   0
C11   1   -0.111800    0.281208    0.718986    11.00000    0.05389    0.05065 =
         0.05669   -0.01842   -0.01512   -0.00074
AFIX  43
H11   2   -0.220327    0.301769    0.698048    11.00000   -1.20000
AFIX   0
C48   1    0.220966    0.993111    1.058187    11.00000    0.04661    0.04472 =
         0.04893   -0.00721   -0.00596   -0.00318
C42   1    0.302187    0.989259    0.909439    11.00000    0.04438    0.04234 =
         0.04679   -0.00838   -0.00661   -0.00220
C18   1    0.297432    0.491642    0.420747    11.00000    0.04535    0.04249 =
         0.04486   -0.00276   -0.00552   -0.00771
C59   1    0.649787    0.547631    0.152000    11.00000    0.05859    0.05700 =
         0.04574   -0.00870   -0.00627   -0.01218
AFIX  43
H59   2    0.679232    0.512496    0.196072    11.00000   -1.20000
AFIX   0
C53   1    0.827732    0.463712   -0.127385    11.00000    0.06745    0.05861 =
         0.04274   -0.00597   -0.00884   -0.02180
AFIX  43
H53   2    0.795501    0.499043   -0.170934    11.00000   -1.20000
AFIX   0
C35   1    0.647376    0.056961    0.647120    11.00000    0.05455    0.05863 =
         0.03974   -0.00573   -0.00113   -0.00251
AFIX  43
H35   2    0.607864    0.021476    0.690742    11.00000   -1.20000
AFIX   0
C6    1    0.102402    0.183675    0.307572    11.00000    0.06975    0.04675 =
         0.03969   -0.00756   -0.01042    0.00130
AFIX  43
H6    2    0.105713    0.138669    0.346113    11.00000   -1.20000
AFIX   0
C29   1    0.839175   -0.033987    0.371519    11.00000    0.05650    0.05677 =
         0.04507   -0.00934   -0.00420   -0.00499
AFIX  43
H29   2    0.883004    0.000663    0.328055    11.00000   -1.20000
AFIX   0
C56   1    0.553152    0.654515    0.021581    11.00000    0.05385    0.04345 =
         0.06414   -0.00517   -0.00503   -0.00337
AFIX  43
H56   2    0.519555    0.690606   -0.021331    11.00000   -1.20000
AFIX   0
C50   1    0.926642    0.356308    0.002167    11.00000    0.05882    0.04436 =
         0.05961   -0.01137   -0.01286   -0.00221
AFIX  43
H50   2    0.960051    0.319674    0.044795    11.00000   -1.20000
AFIX   0
C20   1    0.059660    0.631384    0.533950    11.00000    0.05315    0.04000 =
         0.07084   -0.01140   -0.00857   -0.00356
AFIX  43
H20   2    0.019584    0.674534    0.497465    11.00000   -1.20000
AFIX   0
C4    1    0.259354    0.282212    0.219209    11.00000    0.05861    0.06695 =
         0.05235   -0.01891    0.00017   -0.01435
AFIX  43
H4A   2    0.367232    0.303966    0.197966    11.00000   -1.20000
AFIX   0
C17   1    0.338564    0.484849    0.343859    11.00000    0.06381    0.05816 =
         0.04667   -0.00217   -0.00627   -0.01075
AFIX  43
H17   2    0.301611    0.527297    0.306105    11.00000   -1.20000
AFIX   0
C5    1    0.264202    0.214692    0.276640    11.00000    0.05437    0.06622 =
         0.05669   -0.02433   -0.01186    0.00680
AFIX  43
H5    2    0.375509    0.190701    0.294008    11.00000   -1.20000
AFIX   0
C32   1    0.769713    0.164682    0.517105    11.00000    0.05831    0.04871 =
         0.05689   -0.00839   -0.00971   -0.00933
AFIX  43
H32   2    0.810219    0.201201    0.474503    11.00000   -1.20000
AFIX   0
C14   1    0.454197    0.356432    0.455692    11.00000    0.05076    0.04518 =
         0.06511   -0.00895   -0.00249   -0.00214
AFIX  43
H14   2    0.494992    0.313414    0.492153    11.00000   -1.20000
AFIX   0
C26   1    0.706488   -0.140211    0.501002    11.00000    0.05667    0.04272 =
         0.06077   -0.00418   -0.01080   -0.00480
AFIX  43
H26   2    0.662549   -0.175994    0.543536    11.00000   -1.20000
AFIX   0
C44   1    0.279090    1.131494    1.025098    11.00000    0.05772    0.04182 =
         0.07166   -0.01564   -0.01041   -0.00278
AFIX  43
H44   2    0.311701    1.175781    0.989495    11.00000   -1.20000
AFIX   0
C41   1    0.339642    0.983545    0.832424    11.00000    0.05869    0.06062 =
         0.04988   -0.01145   -0.00377   -0.00319
AFIX  43
H41   2    0.369165    1.027229    0.795276    11.00000   -1.20000
AFIX   0
C52   1    0.922171    0.391447   -0.132471    11.00000    0.06818    0.06490 =
         0.05580   -0.02630   -0.00028   -0.01786
AFIX  43
H52   2    0.953929    0.377248   -0.179260    11.00000   -1.20000
AFIX   0
C51   1    0.972563    0.337537   -0.066685    11.00000    0.06530    0.04991 =
         0.06758   -0.02200   -0.00725   -0.00512
AFIX  43
H51   2    1.038605    0.288174   -0.070805    11.00000   -1.20000
AFIX   0
C27   1    0.756835   -0.162238    0.433881    11.00000    0.06507    0.04623 =
         0.07460   -0.01912   -0.01229    0.00016
AFIX  43
H27   2    0.746742   -0.213261    0.430609    11.00000   -1.20000
AFIX   0
C21   1    0.018806    0.634354    0.608314    11.00000    0.05579    0.05126 =
         0.08551   -0.03163   -0.00062   -0.01056
AFIX  43
H21   2   -0.050651    0.679442    0.622467    11.00000   -1.20000
AFIX   0
C34   1    0.661637    0.131359    0.651206    11.00000    0.06271    0.07084 =
         0.05109   -0.02035   -0.00930   -0.00083
AFIX  43
H34   2    0.630591    0.146788    0.697442    11.00000   -1.20000
AFIX   0
C38   1    0.246827    0.850999    0.942522    11.00000    0.06329    0.04711 =
         0.07256   -0.01166   -0.01449   -0.01056
AFIX  43
H38   2    0.215889    0.806602    0.978364    11.00000   -1.20000
AFIX   0
C23   1    0.179583    0.503062    0.645859    11.00000    0.06982    0.05473 =
         0.05185   -0.01155   -0.01018   -0.01255
AFIX  43
H23   2    0.218853    0.461109    0.683607    11.00000   -1.20000
AFIX   0
C33   1    0.723502    0.185958    0.585599    11.00000    0.06849    0.05228 =
         0.06333   -0.01984   -0.01443   -0.00562
AFIX  43
H33   2    0.732787    0.236966    0.589197    11.00000   -1.20000
AFIX   0
C28   1    0.824947   -0.108872    0.368170    11.00000    0.06619    0.06331 =
         0.06006   -0.02485   -0.00750   -0.00187
AFIX  43
H28   2    0.860033   -0.125370    0.322534    11.00000   -1.20000
AFIX   0
C58   1    0.563617    0.621811    0.155251    11.00000    0.06446    0.06479 =
         0.06181   -0.02376    0.00241   -0.01088
AFIX  43
H58   2    0.537064    0.637538    0.201375    11.00000   -1.20000
AFIX   0
C47   1    0.179661    1.000476    1.134358    11.00000    0.06595    0.06879 =
         0.04593   -0.01301   -0.00329   -0.00832
AFIX  43
H47   2    0.147292    0.957206    1.171451    11.00000   -1.20000
AFIX   0
C57   1    0.513817    0.675422    0.089176    11.00000    0.06340    0.04866 =
         0.07446   -0.01311    0.00340   -0.00443
AFIX  43
H57   2    0.453053    0.725820    0.092450    11.00000   -1.20000
AFIX   0
C16   1    0.430992    0.417118    0.325306    11.00000    0.06977    0.07274 =
         0.05284   -0.02016    0.00479   -0.01093
AFIX  43
H16   2    0.456836    0.413331    0.274768    11.00000   -1.20000
AFIX   0
C22   1    0.080653    0.569652    0.664557    11.00000    0.07921    0.06806 =
         0.05522   -0.02608   -0.00452   -0.01586
AFIX  43
H22   2    0.052680    0.573090    0.715163    11.00000   -1.20000
AFIX   0
C15   1    0.488923    0.352014    0.381473    11.00000    0.05668    0.05970 =
         0.07119   -0.02007    0.00314   -0.00760
AFIX  43
H15   2    0.551436    0.305634    0.367660    11.00000   -1.20000
AFIX   0
C45   1    0.237246    1.134569    1.099560    11.00000    0.06636    0.06157 =
         0.08831   -0.03568   -0.01725   -0.00049
AFIX  43
H45   2    0.242397    1.180980    1.114631    11.00000   -1.20000
AFIX   0
C39   1    0.286529    0.847508    0.868155    11.00000    0.06483    0.06280 =
         0.08907   -0.03462   -0.01902   -0.00271
AFIX  43
H39   2    0.283364    0.800579    0.853640    11.00000   -1.20000
AFIX   0
C46   1    0.185840    1.067744    1.154463    11.00000    0.07762    0.08145 =
         0.05610   -0.02905   -0.00525   -0.00224
AFIX  43
H46   2    0.156127    1.071006    1.205084    11.00000   -1.20000
AFIX   0
C40   1    0.332584    0.914444    0.812631    11.00000    0.07163    0.07493 =
         0.05922   -0.02929   -0.00957   -0.00113
AFIX  43
H40   2    0.358355    0.911156    0.761963    11.00000   -1.20000
AFIX   0
HKLF 4

REM  CATPHEN_0m_a.res in P-1
REM R1 =  0.0828 for    4744 Fo > 4sig(Fo)  and  0.1310 for all    7999 data
REM    653 parameters refined using      0 restraints

END

WGHT      0.1227      1.2561

REM Highest difference peak  0.473,  deepest hole -0.302,  1-sigma level  0.076
Q1    1   0.5313  0.2017  0.8006  11.00000  0.05    0.47
Q2    1   0.5386  0.2187  0.7822  11.00000  0.05    0.47
Q3    1  -0.3874  0.2013  0.2971  11.00000  0.05    0.42
Q4    1  -0.3880  0.2170  0.2837  11.00000  0.05    0.41
Q5    1   0.3606  0.5613  0.4450  11.00000  0.05    0.41
Q6    1   0.5389  0.3014  0.6929  11.00000  0.05    0.41
Q7    1  -0.2652  0.3014  0.6827  11.00000  0.05    0.39
Q8    1  -0.3992  0.2984  0.2106  11.00000  0.05    0.38
Q9    1   0.4549  0.3086  0.2091  11.00000  0.05    0.38
Q10   1   0.4704  0.1873  0.3075  11.00000  0.05    0.35
Q11   1   0.9362  0.4443  0.0861  11.00000  0.05    0.34
Q12   1  -0.2933  0.1991  0.7977  11.00000  0.05    0.33
Q13   1   0.1997  0.6408  0.5367  11.00000  0.05    0.32
Q14   1   0.0408  0.5620  0.4440  11.00000  0.05    0.32
Q15   1   0.0359  0.4981  0.5722  11.00000  0.05    0.31
Q16   1   0.8027  0.0594  0.6473  11.00000  0.05    0.30
Q17   1   0.8289  0.5597 -0.0610  11.00000  0.05    0.30
Q18   1   0.8782  0.5233  0.0889  11.00000  0.05    0.29
Q19   1   0.6591  0.0608  0.4389  11.00000  0.05    0.29
Q20   1   1.0654  0.0453  0.4264  11.00000  0.05    0.28
;
_shelx_res_checksum              81468
####################################################################### 
# 
# This file contains crystal structure data downloaded from the 
# Cambridge Structural Database (CSD) hosted by the Cambridge 
# Crystallographic Data Centre (CCDC).
# 
# Full information about CCDC data access policies and citation 
# guidelines are available at http://www.ccdc.cam.ac.uk/access/V1 
# 
# Audit and citation data items may have been added by the CCDC. 
# Please retain this information to preserve the provenance of 
# this file and to allow appropriate attribution of the data. 
# 
#######################################################################

data_PHEN27DIOL
_database_code_depnum_ccdc_archive 'CCDC 1946195'
loop_
_audit_author_name
_audit_author_address
'Jubaraj Bikash Baruah'
;Indian Institute of Technology Guwahati
India
;
_audit_update_record             
;
2019-08-08 deposited with the CCDC.	2019-10-03 downloaded from the CCDC.
;

_audit_creation_method           SHELXL-2014/7
_shelx_SHELXL_version_number     2014/7
_chemical_name_systematic        ?
_chemical_name_common            ?
_chemical_melting_point          ?
_chemical_formula_moiety         ?
_chemical_formula_sum            'C80 H56 N10 O4'
_chemical_formula_weight         1221.34

loop_
_atom_type_symbol
_atom_type_description
_atom_type_scat_dispersion_real
_atom_type_scat_dispersion_imag
_atom_type_scat_source
C C 0.0033 0.0016 'International Tables Vol C Tables 4.2.6.8 and 6.1.1.4'
H H 0.0000 0.0000 'International Tables Vol C Tables 4.2.6.8 and 6.1.1.4'
N N 0.0061 0.0033 'International Tables Vol C Tables 4.2.6.8 and 6.1.1.4'
O O 0.0106 0.0060 'International Tables Vol C Tables 4.2.6.8 and 6.1.1.4'

_space_group_crystal_system      monoclinic
_space_group_IT_number           14
_space_group_name_H-M_alt        'P 21/c'
_space_group_name_Hall           '-P 2ybc'

_shelx_space_group_comment       
;
The symmetry employed for this shelxl refinement is uniquely defined
by the following loop, which should always be used as a source of
symmetry information in preference to the above space-group names.
They are only intended as comments.
;

loop_
_space_group_symop_operation_xyz
'x, y, z'
'-x, y+1/2, -z+1/2'
'-x, -y, -z'
'x, -y-1/2, z-1/2'

_cell_length_a                   9.382(6)
_cell_length_b                   18.747(12)
_cell_length_c                   17.729(11)
_cell_angle_alpha                90
_cell_angle_beta                 97.799(7)
_cell_angle_gamma                90
_cell_volume                     3089(3)
_cell_formula_units_Z            2
_cell_measurement_temperature    296(2)
_cell_measurement_reflns_used    1115
_cell_measurement_theta_min      3.93
_cell_measurement_theta_max      18.64

_exptl_crystal_description       block
_exptl_crystal_colour            green
_exptl_crystal_density_meas      ?
_exptl_crystal_density_method    ?
_exptl_crystal_density_diffrn    1.313
_exptl_crystal_F_000             1276
_exptl_transmission_factor_min   ?
_exptl_transmission_factor_max   ?
_exptl_crystal_size_max          0.34
_exptl_crystal_size_mid          0.25
_exptl_crystal_size_min          0.18
_exptl_absorpt_coefficient_mu    0.083
_shelx_estimated_absorpt_T_min   ?
_shelx_estimated_absorpt_T_max   ?
_exptl_absorpt_correction_type   multi-scan
_exptl_absorpt_correction_T_min  0.975
_exptl_absorpt_correction_T_max  0.985
_exptl_absorpt_process_details   multi-scan
_exptl_absorpt_special_details   ?
_diffrn_ambient_temperature      296(2)
_diffrn_radiation_wavelength     0.71073
_diffrn_radiation_type           MoK\a
_diffrn_source                   ?
_diffrn_measurement_device_type  'Bruker APEX-II CCD'
_diffrn_measurement_method       '\f and \w scans'
_diffrn_detector_area_resol_mean ?
_diffrn_reflns_number            29851
_diffrn_reflns_av_unetI/netI     0.0799
_diffrn_reflns_av_R_equivalents  0.0997
_diffrn_reflns_limit_h_min       -11
_diffrn_reflns_limit_h_max       11
_diffrn_reflns_limit_k_min       -22
_diffrn_reflns_limit_k_max       22
_diffrn_reflns_limit_l_min       -21
_diffrn_reflns_limit_l_max       21
_diffrn_reflns_theta_min         3.929
_diffrn_reflns_theta_max         25.048
_diffrn_reflns_theta_full        25.048
_diffrn_measured_fraction_theta_max 0.996
_diffrn_measured_fraction_theta_full 0.996
_diffrn_reflns_Laue_measured_fraction_max 0.996
_diffrn_reflns_Laue_measured_fraction_full 0.996
_diffrn_reflns_point_group_measured_fraction_max 0.996
_diffrn_reflns_point_group_measured_fraction_full 0.996
_reflns_number_total             5457
_reflns_number_gt                2434
_reflns_threshold_expression     'I > 2\s(I)'
_reflns_Friedel_coverage         0.000
_reflns_Friedel_fraction_max     .
_reflns_Friedel_fraction_full    .

_reflns_special_details          
;
 Reflections were merged by SHELXL according to the crystal
 class for the calculation of statistics and refinement.
 
 _reflns_Friedel_fraction is defined as the number of unique
 Friedel pairs measured divided by the number that would be
 possible theoretically, ignoring centric projections and
 systematic absences.
;

_computing_data_collection       ?
_computing_cell_refinement       ?
_computing_data_reduction        ?
_computing_structure_solution    ?
_computing_structure_refinement  'SHELXL-2014/7 (Sheldrick, 2014)'
_computing_molecular_graphics    ?
_computing_publication_material  ?
_refine_special_details          ?
_refine_ls_structure_factor_coef Fsqd
_refine_ls_matrix_type           full
_refine_ls_weighting_scheme      calc
_refine_ls_weighting_details     
'w=1/[\s^2^(Fo^2^)+(0.0500P)^2^+0.1785P] where P=(Fo^2^+2Fc^2^)/3'
_atom_sites_solution_primary     ?
_atom_sites_solution_secondary   ?
_atom_sites_solution_hydrogens   geom
_refine_ls_hydrogen_treatment    constr
_refine_ls_extinction_method     none
_refine_ls_extinction_coef       .
_refine_ls_number_reflns         5457
_refine_ls_number_parameters     426
_refine_ls_number_restraints     0
_refine_ls_R_factor_all          0.1491
_refine_ls_R_factor_gt           0.0596
_refine_ls_wR_factor_ref         0.1662
_refine_ls_wR_factor_gt          0.1247
_refine_ls_goodness_of_fit_ref   1.073
_refine_ls_restrained_S_all      1.073
_refine_ls_shift/su_max          0.000
_refine_ls_shift/su_mean         0.000

loop_
_atom_site_label
_atom_site_type_symbol
_atom_site_fract_x
_atom_site_fract_y
_atom_site_fract_z
_atom_site_U_iso_or_equiv
_atom_site_adp_type
_atom_site_occupancy
_atom_site_site_symmetry_order
_atom_site_calc_flag
_atom_site_refinement_flags_posn
_atom_site_refinement_flags_adp
_atom_site_refinement_flags_occupancy
_atom_site_disorder_assembly
_atom_site_disorder_group
O2 O 0.1764(2) 0.83307(10) 0.33921(13) 0.0692(7) Uani 1 1 d . . . . .
H2 H 0.2484 0.8234 0.3690 0.104 Uiso 1 1 calc R U . . .
O1 O 0.1111(3) 0.44620(10) 0.29715(13) 0.0726(7) Uani 1 1 d . . . . .
H1 H 0.1762 0.4458 0.3330 0.109 Uiso 1 1 calc R U . . .
N2 N 0.4126(3) 0.80985(12) 0.45056(14) 0.0493(6) Uani 1 1 d . . . . .
N1 N 0.3963(3) 1.01423(13) 0.43544(15) 0.0611(7) Uani 1 1 d . . . . .
N3 N 0.6460(3) 0.78589(13) 0.56716(15) 0.0577(7) Uani 1 1 d . . . . .
N4 N 0.3381(3) 0.42020(12) 0.41061(15) 0.0583(7) Uani 1 1 d . . . . .
N5 N 0.5641(3) 0.39442(13) 0.53092(15) 0.0589(7) Uani 1 1 d . . . . .
C37 C 0.1631(3) 0.70449(14) 0.32979(15) 0.0468(8) Uani 1 1 d . . . . .
H37 H 0.2412 0.6991 0.3677 0.056 Uiso 1 1 calc R U . . .
C31 C 0.1398(3) 0.57331(15) 0.31591(16) 0.0466(7) Uani 1 1 d . . . . .
H31 H 0.2164 0.5665 0.3544 0.056 Uiso 1 1 calc R U . . .
C36 C 0.0943(3) 0.64340(15) 0.29453(15) 0.0433(7) Uani 1 1 d . . . . .
C35 C -0.0252(3) 0.65222(16) 0.23639(15) 0.0463(7) Uani 1 1 d . . . . .
C13 C 0.5493(3) 0.82517(14) 0.43995(17) 0.0462(8) Uani 1 1 d . . . . .
C38 C 0.1153(3) 0.77133(16) 0.30832(16) 0.0498(8) Uani 1 1 d . . . . .
C12 C 0.3915(3) 0.78262(14) 0.51853(18) 0.0487(8) Uani 1 1 d . . . . .
C32 C 0.0712(3) 0.51549(16) 0.27998(17) 0.0514(8) Uani 1 1 d . . . . .
C18 C 0.6670(3) 0.81288(15) 0.49898(18) 0.0486(8) Uani 1 1 d . . . . .
C5 C 0.3589(3) 0.98518(15) 0.4994(2) 0.0532(8) Uani 1 1 d . . . . .
C34 C -0.0941(3) 0.59107(17) 0.20180(17) 0.0558(9) Uani 1 1 d . . . . .
H34 H -0.1724 0.5968 0.1641 0.067 Uiso 1 1 calc R U . . .
C7 C 0.5099(4) 0.77089(15) 0.57750(18) 0.0524(8) Uani 1 1 d . . . . .
C6 C 0.5363(4) 1.02931(15) 0.43554(19) 0.0541(8) Uani 1 1 d . . . . .
C40 C -0.0709(3) 0.72256(17) 0.21639(17) 0.0553(8) Uani 1 1 d . . . . .
H40 H -0.1486 0.7292 0.1785 0.066 Uiso 1 1 calc R U . . .
C25 C 0.4758(4) 0.43389(14) 0.40246(18) 0.0520(8) Uani 1 1 d . . . . .
C39 C -0.0040(3) 0.78074(16) 0.25119(17) 0.0559(9) Uani 1 1 d . . . . .
H39 H -0.0367 0.8264 0.2375 0.067 Uiso 1 1 calc R U . . .
C30 C 0.5897(3) 0.42138(15) 0.46325(19) 0.0524(8) Uani 1 1 d . . . . .
C33 C -0.0484(3) 0.52415(17) 0.22252(17) 0.0561(8) Uani 1 1 d . . . . .
H33 H -0.0951 0.4845 0.1993 0.067 Uiso 1 1 calc R U . . .
C24 C 0.3110(4) 0.39265(15) 0.4776(2) 0.0557(9) Uani 1 1 d . . . . .
C11 C 0.2498(4) 0.76535(16) 0.5322(2) 0.0610(9) Uani 1 1 d . . . . .
H11 H 0.1725 0.7725 0.4942 0.073 Uiso 1 1 calc R U . . .
C19 C 0.4253(4) 0.38020(15) 0.53818(18) 0.0558(9) Uani 1 1 d . . . . .
C14 C 0.5783(4) 0.85381(15) 0.36949(18) 0.0602(9) Uani 1 1 d . . . . .
H14 H 0.5031 0.8628 0.3308 0.072 Uiso 1 1 calc R U . . .
C17 C 0.8091(4) 0.82948(17) 0.4846(2) 0.0660(10) Uani 1 1 d . . . . .
H17 H 0.8865 0.8221 0.5224 0.079 Uiso 1 1 calc R U . . .
C26 C 0.5100(4) 0.46124(16) 0.33231(19) 0.0670(9) Uani 1 1 d . . . . .
H26 H 0.4369 0.4703 0.2926 0.080 Uiso 1 1 calc R U . . .
C29 C 0.7337(4) 0.43703(17) 0.4513(2) 0.0691(10) Uani 1 1 d . . . . .
H29 H 0.8091 0.4297 0.4903 0.083 Uiso 1 1 calc R U . . .
C10 C 0.2274(4) 0.73844(18) 0.6005(2) 0.0756(11) Uani 1 1 d . . . . .
H10 H 0.1345 0.7271 0.6091 0.091 Uiso 1 1 calc R U . . .
C15 C 0.7158(4) 0.86803(17) 0.3587(2) 0.0716(10) Uani 1 1 d . . . . .
H15 H 0.7340 0.8863 0.3122 0.086 Uiso 1 1 calc R U . . .
C2 C 0.2726(5) 0.92562(18) 0.6296(3) 0.0813(12) Uani 1 1 d . . . . .
H2A H 0.2411 0.9063 0.6728 0.098 Uiso 1 1 calc R U . . .
C23 C 0.1674(4) 0.37658(17) 0.4885(2) 0.0771(11) Uani 1 1 d . . . . .
H23 H 0.0923 0.3848 0.4495 0.093 Uiso 1 1 calc R U . . .
C16 C 0.8324(4) 0.85567(17) 0.4169(2) 0.0736(10) Uani 1 1 d . . . . .
H16 H 0.9258 0.8658 0.4081 0.088 Uiso 1 1 calc R U . . .
C1 C 0.4169(5) 0.94001(16) 0.63023(19) 0.0709(10) Uani 1 1 d . . . . .
H1A H 0.4826 0.9298 0.6730 0.085 Uiso 1 1 calc R U . . .
C4 C 0.2122(4) 0.96785(18) 0.5028(2) 0.0753(11) Uani 1 1 d . . . . .
H4 H 0.1435 0.9765 0.4608 0.090 Uiso 1 1 calc R U . . .
C8 C 0.4806(5) 0.74242(17) 0.64853(19) 0.0734(10) Uani 1 1 d . . . . .
H8 H 0.5555 0.7342 0.6876 0.088 Uiso 1 1 calc R U . . .
C27 C 0.6480(5) 0.47408(18) 0.3232(2) 0.0793(11) Uani 1 1 d . . . . .
H27 H 0.6694 0.4908 0.2766 0.095 Uiso 1 1 calc R U . . .
C20 C 0.3918(5) 0.35086(16) 0.6077(2) 0.0768(11) Uani 1 1 d . . . . .
H20 H 0.4646 0.3417 0.6476 0.092 Uiso 1 1 calc R U . . .
C9 C 0.3433(5) 0.72746(18) 0.6588(2) 0.0802(11) Uani 1 1 d . . . . .
H9 H 0.3251 0.7095 0.7055 0.096 Uiso 1 1 calc R U . . .
C3 C 0.1727(5) 0.9395(2) 0.5652(3) 0.0887(13) Uani 1 1 d . . . . .
H3 H 0.0763 0.9286 0.5663 0.106 Uiso 1 1 calc R U . . .
C28 C 0.7608(4) 0.46250(18) 0.3833(3) 0.0795(11) Uani 1 1 d . . . . .
H28 H 0.8550 0.4726 0.3760 0.095 Uiso 1 1 calc R U . . .
C22 C 0.1398(5) 0.3494(2) 0.5555(3) 0.0910(13) Uani 1 1 d . . . . .
H22 H 0.0455 0.3391 0.5625 0.109 Uiso 1 1 calc R U . . .
C21 C 0.2525(6) 0.33628(18) 0.6152(3) 0.0902(13) Uani 1 1 d . . . . .
H21 H 0.2309 0.3173 0.6608 0.108 Uiso 1 1 calc R U . . .

loop_
_atom_site_aniso_label
_atom_site_aniso_U_11
_atom_site_aniso_U_22
_atom_site_aniso_U_33
_atom_site_aniso_U_23
_atom_site_aniso_U_13
_atom_site_aniso_U_12
O2 0.0675(17) 0.0524(13) 0.0810(17) -0.0022(12) -0.0142(13) 0.0041(11)
O1 0.0810(19) 0.0515(14) 0.0803(18) -0.0037(12) -0.0068(13) -0.0066(12)
N2 0.0513(17) 0.0439(14) 0.0519(17) -0.0039(12) 0.0040(14) 0.0025(13)
N1 0.069(2) 0.0486(16) 0.065(2) -0.0002(14) 0.0062(16) 0.0011(15)
N3 0.0565(19) 0.0621(17) 0.0527(18) -0.0045(14) 0.0009(15) 0.0054(14)
N4 0.0584(19) 0.0501(15) 0.0682(19) 0.0045(14) 0.0155(15) -0.0011(14)
N5 0.060(2) 0.0581(16) 0.0592(19) 0.0008(14) 0.0117(16) 0.0042(14)
C37 0.0436(19) 0.0531(19) 0.0411(18) -0.0021(14) -0.0042(15) 0.0009(15)
C31 0.0420(18) 0.0525(18) 0.0446(18) -0.0024(15) 0.0034(15) 0.0000(15)
C36 0.0388(17) 0.0525(18) 0.0389(17) -0.0002(14) 0.0063(14) 0.0032(15)
C35 0.0384(18) 0.060(2) 0.0398(17) -0.0032(15) 0.0037(15) 0.0004(15)
C13 0.050(2) 0.0384(17) 0.051(2) -0.0045(14) 0.0080(17) 0.0005(15)
C38 0.047(2) 0.0496(18) 0.0515(19) -0.0036(16) 0.0033(16) 0.0013(16)
C12 0.053(2) 0.0387(17) 0.055(2) -0.0055(15) 0.0094(18) 0.0001(15)
C32 0.055(2) 0.0493(19) 0.0500(19) 0.0000(16) 0.0084(17) -0.0038(17)
C18 0.045(2) 0.0461(18) 0.054(2) -0.0082(15) 0.0029(18) -0.0021(15)
C5 0.050(2) 0.0434(18) 0.067(2) -0.0056(16) 0.010(2) 0.0024(16)
C34 0.045(2) 0.074(2) 0.046(2) -0.0063(17) 0.0008(16) -0.0070(17)
C7 0.057(2) 0.0498(19) 0.051(2) -0.0018(16) 0.0104(18) 0.0045(17)
C6 0.061(2) 0.0427(18) 0.061(2) -0.0078(16) 0.018(2) 0.0000(17)
C40 0.044(2) 0.073(2) 0.047(2) 0.0053(17) -0.0014(16) 0.0080(18)
C25 0.056(2) 0.0443(18) 0.057(2) 0.0040(16) 0.0133(19) -0.0005(16)
C39 0.051(2) 0.058(2) 0.056(2) 0.0027(17) -0.0001(17) 0.0098(17)
C30 0.051(2) 0.0455(18) 0.062(2) -0.0034(16) 0.0136(19) 0.0011(16)
C33 0.053(2) 0.063(2) 0.050(2) -0.0067(16) 0.0009(17) -0.0142(17)
C24 0.058(2) 0.0455(18) 0.066(2) 0.0005(17) 0.020(2) 0.0022(16)
C11 0.057(2) 0.060(2) 0.070(2) -0.0049(18) 0.020(2) -0.0029(17)
C19 0.069(3) 0.0427(18) 0.059(2) 0.0001(16) 0.019(2) 0.0031(17)
C14 0.066(2) 0.057(2) 0.057(2) 0.0039(17) 0.0081(19) -0.0016(18)
C17 0.052(2) 0.064(2) 0.081(3) -0.011(2) 0.005(2) -0.0056(18)
C26 0.076(3) 0.060(2) 0.067(2) 0.0140(18) 0.017(2) 0.0020(19)
C29 0.050(2) 0.073(2) 0.085(3) -0.003(2) 0.011(2) -0.0004(18)
C10 0.070(3) 0.066(2) 0.098(3) -0.002(2) 0.037(3) -0.001(2)
C15 0.087(3) 0.059(2) 0.075(3) 0.0056(19) 0.033(2) 0.003(2)
C2 0.115(4) 0.054(2) 0.089(3) -0.012(2) 0.062(3) -0.016(2)
C23 0.062(3) 0.067(2) 0.109(3) 0.011(2) 0.032(2) 0.0003(19)
C16 0.062(3) 0.061(2) 0.103(3) -0.001(2) 0.031(2) -0.0068(19)
C1 0.104(3) 0.054(2) 0.058(2) -0.0032(17) 0.023(2) -0.004(2)
C4 0.061(3) 0.065(2) 0.103(3) -0.004(2) 0.020(2) -0.0021(19)
C8 0.093(3) 0.074(2) 0.054(2) 0.0044(18) 0.012(2) 0.009(2)
C27 0.083(3) 0.080(3) 0.081(3) 0.019(2) 0.036(3) 0.000(2)
C20 0.112(3) 0.058(2) 0.066(3) 0.0108(18) 0.033(2) 0.010(2)
C9 0.101(3) 0.073(2) 0.076(3) 0.009(2) 0.043(3) 0.007(2)
C3 0.084(3) 0.075(3) 0.115(4) -0.016(3) 0.044(3) -0.007(2)
C28 0.064(3) 0.074(3) 0.108(3) 0.008(2) 0.040(3) -0.003(2)
C22 0.087(3) 0.070(3) 0.127(4) 0.006(3) 0.055(3) -0.002(2)
C21 0.131(4) 0.058(2) 0.097(3) 0.008(2) 0.069(3) 0.005(3)

_geom_special_details            
;
 All esds (except the esd in the dihedral angle between two l.s. planes)
 are estimated using the full covariance matrix.  The cell esds are taken
 into account individually in the estimation of esds in distances, angles
 and torsion angles; correlations between esds in cell parameters are only
 used when they are defined by crystal symmetry.  An approximate (isotropic)
 treatment of cell esds is used for estimating esds involving l.s. planes.
;

loop_
_geom_bond_atom_site_label_1
_geom_bond_atom_site_label_2
_geom_bond_distance
_geom_bond_site_symmetry_2
_geom_bond_publ_flag
O2 C38 1.372(3) . ?
O2 H2 0.8200 . ?
O1 C32 1.375(3) . ?
O1 H1 0.8200 . ?
N2 C12 1.348(4) . ?
N2 C13 1.352(4) . ?
N1 C6 1.343(4) . ?
N1 C5 1.347(4) . ?
N3 C7 1.345(4) . ?
N3 C18 1.349(4) . ?
N4 C25 1.345(4) . ?
N4 C24 1.351(4) . ?
N5 C19 1.353(4) . ?
N5 C30 1.353(4) . ?
C37 C38 1.368(4) . ?
C37 C36 1.418(4) . ?
C37 H37 0.9300 . ?
C31 C32 1.373(4) . ?
C31 C36 1.417(4) . ?
C31 H31 0.9300 . ?
C36 C35 1.426(4) . ?
C35 C34 1.414(4) . ?
C35 C40 1.417(4) . ?
C13 C14 1.419(4) . ?
C13 C18 1.433(4) . ?
C38 C39 1.415(4) . ?
C12 C11 1.421(4) . ?
C12 C7 1.435(4) . ?
C32 C33 1.419(4) . ?
C18 C17 1.426(4) . ?
C5 C4 1.423(4) . ?
C5 C6 1.436(4) 3_676 ?
C34 C33 1.360(4) . ?
C34 H34 0.9300 . ?
C7 C8 1.428(4) . ?
C6 C1 1.422(4) 3_676 ?
C6 C5 1.436(4) 3_676 ?
C40 C39 1.363(4) . ?
C40 H40 0.9300 . ?
C25 C26 1.421(4) . ?
C25 C30 1.430(4) . ?
C39 H39 0.9300 . ?
C30 C29 1.427(4) . ?
C33 H33 0.9300 . ?
C24 C23 1.419(4) . ?
C24 C19 1.430(4) . ?
C11 C10 1.355(4) . ?
C11 H11 0.9300 . ?
C19 C20 1.423(4) . ?
C14 C15 1.357(4) . ?
C14 H14 0.9300 . ?
C17 C16 1.341(4) . ?
C17 H17 0.9300 . ?
C26 C27 1.349(4) . ?
C26 H26 0.9300 . ?
C29 C28 1.352(4) . ?
C29 H29 0.9300 . ?
C10 C9 1.410(5) . ?
C10 H10 0.9300 . ?
C15 C16 1.417(5) . ?
C15 H15 0.9300 . ?
C2 C1 1.379(5) . ?
C2 C3 1.400(5) . ?
C2 H2A 0.9300 . ?
C23 C22 1.350(5) . ?
C23 H23 0.9300 . ?
C16 H16 0.9300 . ?
C1 C6 1.422(4) 3_676 ?
C1 H1A 0.9300 . ?
C4 C3 1.326(5) . ?
C4 H4 0.9300 . ?
C8 C9 1.354(5) . ?
C8 H8 0.9300 . ?
C27 C28 1.413(5) . ?
C27 H27 0.9300 . ?
C20 C21 1.360(5) . ?
C20 H20 0.9300 . ?
C9 H9 0.9300 . ?
C3 H3 0.9300 . ?
C28 H28 0.9300 . ?
C22 C21 1.412(5) . ?
C22 H22 0.9300 . ?
C21 H21 0.9300 . ?

loop_
_geom_angle_atom_site_label_1
_geom_angle_atom_site_label_2
_geom_angle_atom_site_label_3
_geom_angle
_geom_angle_site_symmetry_1
_geom_angle_site_symmetry_3
_geom_angle_publ_flag
C38 O2 H2 109.5 . . ?
C32 O1 H1 109.5 . . ?
C12 N2 C13 117.5(3) . . ?
C6 N1 C5 116.7(3) . . ?
C7 N3 C18 117.2(3) . . ?
C25 N4 C24 117.8(3) . . ?
C19 N5 C30 116.6(3) . . ?
C38 C37 C36 120.3(3) . . ?
C38 C37 H37 119.8 . . ?
C36 C37 H37 119.8 . . ?
C32 C31 C36 120.2(3) . . ?
C32 C31 H31 119.9 . . ?
C36 C31 H31 119.9 . . ?
C31 C36 C37 121.9(3) . . ?
C31 C36 C35 118.7(3) . . ?
C37 C36 C35 119.5(3) . . ?
C34 C35 C40 122.7(3) . . ?
C34 C35 C36 119.2(3) . . ?
C40 C35 C36 118.1(3) . . ?
N2 C13 C14 120.1(3) . . ?
N2 C13 C18 121.1(3) . . ?
C14 C13 C18 118.9(3) . . ?
C37 C38 O2 124.0(3) . . ?
C37 C38 C39 120.7(3) . . ?
O2 C38 C39 115.3(3) . . ?
N2 C12 C11 119.5(3) . . ?
N2 C12 C7 121.1(3) . . ?
C11 C12 C7 119.4(3) . . ?
C31 C32 O1 123.1(3) . . ?
C31 C32 C33 121.2(3) . . ?
O1 C32 C33 115.6(3) . . ?
N3 C18 C17 119.8(3) . . ?
N3 C18 C13 121.5(3) . . ?
C17 C18 C13 118.7(3) . . ?
N1 C5 C4 119.4(3) . . ?
N1 C5 C6 121.7(3) . 3_676 ?
C4 C5 C6 118.9(3) . 3_676 ?
C33 C34 C35 121.4(3) . . ?
C33 C34 H34 119.3 . . ?
C35 C34 H34 119.3 . . ?
N3 C7 C8 119.9(3) . . ?
N3 C7 C12 121.6(3) . . ?
C8 C7 C12 118.5(3) . . ?
N1 C6 C1 119.7(3) . 3_676 ?
N1 C6 C5 121.6(3) . 3_676 ?
C1 C6 C5 118.7(3) 3_676 3_676 ?
C39 C40 C35 121.7(3) . . ?
C39 C40 H40 119.1 . . ?
C35 C40 H40 119.1 . . ?
N4 C25 C26 119.8(3) . . ?
N4 C25 C30 121.2(3) . . ?
C26 C25 C30 119.0(3) . . ?
C40 C39 C38 119.7(3) . . ?
C40 C39 H39 120.2 . . ?
C38 C39 H39 120.2 . . ?
N5 C30 C29 119.6(3) . . ?
N5 C30 C25 121.7(3) . . ?
C29 C30 C25 118.7(3) . . ?
C34 C33 C32 119.3(3) . . ?
C34 C33 H33 120.4 . . ?
C32 C33 H33 120.4 . . ?
N4 C24 C23 119.8(3) . . ?
N4 C24 C19 120.7(3) . . ?
C23 C24 C19 119.5(3) . . ?
C10 C11 C12 120.0(3) . . ?
C10 C11 H11 120.0 . . ?
C12 C11 H11 120.0 . . ?
N5 C19 C20 119.2(3) . . ?
N5 C19 C24 122.0(3) . . ?
C20 C19 C24 118.8(3) . . ?
C15 C14 C13 119.8(3) . . ?
C15 C14 H14 120.1 . . ?
C13 C14 H14 120.1 . . ?
C16 C17 C18 120.7(3) . . ?
C16 C17 H17 119.7 . . ?
C18 C17 H17 119.7 . . ?
C27 C26 C25 120.3(3) . . ?
C27 C26 H26 119.9 . . ?
C25 C26 H26 119.9 . . ?
C28 C29 C30 120.1(3) . . ?
C28 C29 H29 120.0 . . ?
C30 C29 H29 120.0 . . ?
C11 C10 C9 120.8(4) . . ?
C11 C10 H10 119.6 . . ?
C9 C10 H10 119.6 . . ?
C14 C15 C16 121.4(3) . . ?
C14 C15 H15 119.3 . . ?
C16 C15 H15 119.3 . . ?
C1 C2 C3 121.2(4) . . ?
C1 C2 H2A 119.4 . . ?
C3 C2 H2A 119.4 . . ?
C22 C23 C24 119.9(4) . . ?
C22 C23 H23 120.0 . . ?
C24 C23 H23 120.0 . . ?
C17 C16 C15 120.5(3) . . ?
C17 C16 H16 119.7 . . ?
C15 C16 H16 119.7 . . ?
C2 C1 C6 119.0(4) . 3_676 ?
C2 C1 H1A 120.5 . . ?
C6 C1 H1A 120.5 3_676 . ?
C3 C4 C5 120.5(4) . . ?
C3 C4 H4 119.7 . . ?
C5 C4 H4 119.7 . . ?
C9 C8 C7 119.8(4) . . ?
C9 C8 H8 120.1 . . ?
C7 C8 H8 120.1 . . ?
C26 C27 C28 121.0(3) . . ?
C26 C27 H27 119.5 . . ?
C28 C27 H27 119.5 . . ?
C21 C20 C19 119.4(4) . . ?
C21 C20 H20 120.3 . . ?
C19 C20 H20 120.3 . . ?
C8 C9 C10 121.6(4) . . ?
C8 C9 H9 119.2 . . ?
C10 C9 H9 119.2 . . ?
C4 C3 C2 121.6(4) . . ?
C4 C3 H3 119.2 . . ?
C2 C3 H3 119.2 . . ?
C29 C28 C27 121.0(3) . . ?
C29 C28 H28 119.5 . . ?
C27 C28 H28 119.5 . . ?
C23 C22 C21 120.8(4) . . ?
C23 C22 H22 119.6 . . ?
C21 C22 H22 119.6 . . ?
C20 C21 C22 121.6(4) . . ?
C20 C21 H21 119.2 . . ?
C22 C21 H21 119.2 . . ?

_refine_diff_density_max         0.170
_refine_diff_density_min         -0.188
_refine_diff_density_rms         0.045

_shelx_res_file                  
;

    mnphena_0m_a.res created by SHELXL-2014/7

TITL mnphena_0m_a.res in P2(1)/c
CELL  0.71073   9.3822  18.7467  17.7286   90.000   97.799   90.000
ZERR    2.000   0.0059   0.0117   0.0111    0.000    0.007    0.000
LATT 1
SYMM -X, 1/2+Y, 1/2-Z
SFAC C  H  N  O
UNIT 160  112  20  8
OMIT -3 50.1
L.S. 10
ACTA
BOND $H
FMAP 2
PLAN 10
TEMP 23.000
WGHT    0.050000    0.178510
FVAR       0.31139
O2    4    0.176374    0.833075    0.339212    11.00000    0.06753    0.05236 =
         0.08103   -0.00220   -0.01424    0.00410
AFIX 147
H2    2    0.248424    0.823381    0.369027    11.00000   -1.50000
AFIX   0
O1    4    0.111110    0.446200    0.297148    11.00000    0.08096    0.05152 =
         0.08033   -0.00372   -0.00683   -0.00662
AFIX 147
H1    2    0.176219    0.445758    0.333028    11.00000   -1.50000
AFIX   0
N2    3    0.412593    0.809845    0.450565    11.00000    0.05127    0.04389 =
         0.05195   -0.00391    0.00405    0.00254
N1    3    0.396265    1.014229    0.435438    11.00000    0.06913    0.04857 =
         0.06472   -0.00022    0.00621    0.00107
N3    3    0.646002    0.785889    0.567164    11.00000    0.05651    0.06205 =
         0.05268   -0.00446    0.00086    0.00544
N4    3    0.338058    0.420198    0.410606    11.00000    0.05843    0.05011 =
         0.06823    0.00448    0.01547   -0.00109
N5    3    0.564127    0.394418    0.530915    11.00000    0.06033    0.05809 =
         0.05916    0.00083    0.01168    0.00415
C37   1    0.163134    0.704486    0.329793    11.00000    0.04359    0.05307 =
         0.04105   -0.00207   -0.00425    0.00091
AFIX  43
H37   2    0.241197    0.699073    0.367707    11.00000   -1.20000
AFIX   0
C31   1    0.139810    0.573305    0.315909    11.00000    0.04199    0.05250 =
         0.04462   -0.00239    0.00336    0.00000
AFIX  43
H31   2    0.216392    0.566468    0.354382    11.00000   -1.20000
AFIX   0
C36   1    0.094279    0.643404    0.294534    11.00000    0.03883    0.05249 =
         0.03893   -0.00018    0.00629    0.00316
C35   1   -0.025180    0.652221    0.236387    11.00000    0.03840    0.06020 =
         0.03984   -0.00325    0.00374    0.00045
C13   1    0.549300    0.825173    0.439953    11.00000    0.04971    0.03844 =
         0.05069   -0.00446    0.00804    0.00047
C38   1    0.115314    0.771331    0.308322    11.00000    0.04743    0.04963 =
         0.05147   -0.00361    0.00330    0.00125
C12   1    0.391527    0.782622    0.518528    11.00000    0.05305    0.03866 =
         0.05503   -0.00551    0.00944    0.00014
C32   1    0.071173    0.515490    0.279976    11.00000    0.05529    0.04928 =
         0.04999   -0.00002    0.00840   -0.00383
C18   1    0.667027    0.812881    0.498976    11.00000    0.04489    0.04609 =
         0.05368   -0.00824    0.00288   -0.00215
C5    1    0.358942    0.985177    0.499434    11.00000    0.04962    0.04335 =
         0.06701   -0.00560    0.00964    0.00244
C34   1   -0.094114    0.591072    0.201804    11.00000    0.04535    0.07400 =
         0.04649   -0.00627    0.00078   -0.00701
AFIX  43
H34   2   -0.172397    0.596750    0.164073    11.00000   -1.20000
AFIX   0
C7    1    0.509852    0.770892    0.577500    11.00000    0.05703    0.04984 =
         0.05121   -0.00178    0.01039    0.00448
C6    1    0.536268    1.029307    0.435543    11.00000    0.06099    0.04274 =
         0.06122   -0.00779    0.01780    0.00001
C40   1   -0.070906    0.722562    0.216385    11.00000    0.04385    0.07315 =
         0.04669    0.00529   -0.00139    0.00802
AFIX  43
H40   2   -0.148590    0.729225    0.178509    11.00000   -1.20000
AFIX   0
C25   1    0.475811    0.433895    0.402458    11.00000    0.05595    0.04433 =
         0.05732    0.00399    0.01329   -0.00048
C39   1   -0.004041    0.780741    0.251192    11.00000    0.05134    0.05813 =
         0.05632    0.00274   -0.00006    0.00980
AFIX  43
H39   2   -0.036696    0.826380    0.237464    11.00000   -1.20000
AFIX   0
C30   1    0.589713    0.421378    0.463246    11.00000    0.05115    0.04553 =
         0.06204   -0.00341    0.01356    0.00107
C33   1   -0.048426    0.524154    0.222520    11.00000    0.05344    0.06299 =
         0.05016   -0.00670    0.00086   -0.01421
AFIX  43
H33   2   -0.095075    0.484505    0.199277    11.00000   -1.20000
AFIX   0
C24   1    0.310954    0.392653    0.477628    11.00000    0.05838    0.04549 =
         0.06639    0.00047    0.01971    0.00221
C11   1    0.249830    0.765349    0.532186    11.00000    0.05660    0.05996 =
         0.06952   -0.00493    0.01986   -0.00294
AFIX  43
H11   2    0.172480    0.772508    0.494232    11.00000   -1.20000
AFIX   0
C19   1    0.425301    0.380199    0.538182    11.00000    0.06873    0.04271 =
         0.05887    0.00014    0.01889    0.00308
C14   1    0.578261    0.853806    0.369487    11.00000    0.06597    0.05719 =
         0.05743    0.00391    0.00805   -0.00162
AFIX  43
H14   2    0.503106    0.862792    0.330792    11.00000   -1.20000
AFIX   0
C17   1    0.809144    0.829477    0.484558    11.00000    0.05166    0.06437 =
         0.08088   -0.01100    0.00540   -0.00563
AFIX  43
H17   2    0.886497    0.822063    0.522446    11.00000   -1.20000
AFIX   0
C26   1    0.509992    0.461238    0.332308    11.00000    0.07553    0.06035 =
         0.06727    0.01400    0.01726    0.00200
AFIX  43
H26   2    0.436874    0.470305    0.292559    11.00000   -1.20000
AFIX   0
C29   1    0.733736    0.437030    0.451267    11.00000    0.04994    0.07289 =
         0.08513   -0.00338    0.01109   -0.00036
AFIX  43
H29   2    0.809142    0.429697    0.490276    11.00000   -1.20000
AFIX   0
C10   1    0.227422    0.738437    0.600543    11.00000    0.07035    0.06593 =
         0.09774   -0.00233    0.03724   -0.00065
AFIX  43
H10   2    0.134473    0.727071    0.609109    11.00000   -1.20000
AFIX   0
C15   1    0.715829    0.868034    0.358718    11.00000    0.08665    0.05896 =
         0.07540    0.00560    0.03342    0.00330
AFIX  43
H15   2    0.734011    0.886279    0.312183    11.00000   -1.20000
AFIX   0
C2    1    0.272587    0.925615    0.629629    11.00000    0.11506    0.05370 =
         0.08861   -0.01164    0.06203   -0.01633
AFIX  43
H2A   2    0.241091    0.906321    0.672786    11.00000   -1.20000
AFIX   0
C23   1    0.167366    0.376582    0.488528    11.00000    0.06158    0.06707 =
         0.10850    0.01083    0.03228    0.00028
AFIX  43
H23   2    0.092333    0.384801    0.449546    11.00000   -1.20000
AFIX   0
C16   1    0.832384    0.855670    0.416908    11.00000    0.06161    0.06149 =
         0.10305   -0.00148    0.03062   -0.00685
AFIX  43
H16   2    0.925755    0.865802    0.408111    11.00000   -1.20000
AFIX   0
C1    1    0.416859    0.940012    0.630232    11.00000    0.10430    0.05397 =
         0.05792   -0.00320    0.02346   -0.00352
AFIX  43
H1A   2    0.482555    0.929811    0.673015    11.00000   -1.20000
AFIX   0
C4    1    0.212216    0.967853    0.502794    11.00000    0.06092    0.06473 =
         0.10263   -0.00437    0.01954   -0.00212
AFIX  43
H4    2    0.143528    0.976488    0.460829    11.00000   -1.20000
AFIX   0
C8    1    0.480580    0.742422    0.648534    11.00000    0.09284    0.07394 =
         0.05408    0.00440    0.01213    0.00903
AFIX  43
H8    2    0.555500    0.734189    0.687573    11.00000   -1.20000
AFIX   0
C27   1    0.648037    0.474080    0.323171    11.00000    0.08334    0.08045 =
         0.08086    0.01856    0.03603   -0.00034
AFIX  43
H27   2    0.669353    0.490806    0.276597    11.00000   -1.20000
AFIX   0
C20   1    0.391819    0.350855    0.607674    11.00000    0.11202    0.05796 =
         0.06612    0.01082    0.03310    0.01009
AFIX  43
H20   2    0.464581    0.341722    0.647584    11.00000   -1.20000
AFIX   0
C9    1    0.343333    0.727462    0.658828    11.00000    0.10063    0.07276 =
         0.07562    0.00920    0.04270    0.00733
AFIX  43
H9    2    0.325094    0.709513    0.705478    11.00000   -1.20000
AFIX   0
C3    1    0.172684    0.939512    0.565248    11.00000    0.08419    0.07510 =
         0.11507   -0.01615    0.04392   -0.00668
AFIX  43
H3    2    0.076278    0.928604    0.566308    11.00000   -1.20000
AFIX   0
C28   1    0.760768    0.462502    0.383307    11.00000    0.06406    0.07442 =
         0.10803    0.00831    0.04046   -0.00321
AFIX  43
H28   2    0.854999    0.472561    0.376018    11.00000   -1.20000
AFIX   0
C22   1    0.139792    0.349353    0.555537    11.00000    0.08722    0.06960 =
         0.12738    0.00560    0.05534   -0.00186
AFIX  43
H22   2    0.045471    0.339081    0.562478    11.00000   -1.20000
AFIX   0
C21   1    0.252495    0.336285    0.615215    11.00000    0.13054    0.05756 =
         0.09713    0.00838    0.06870    0.00550
AFIX  43
H21   2    0.230907    0.317256    0.660769    11.00000   -1.20000
AFIX   0
HKLF 4

REM  mnphena_0m_a.res in P2(1)/c
REM R1 =  0.0596 for    2434 Fo > 4sig(Fo)  and  0.1491 for all    5457 data
REM    426 parameters refined using      0 restraints

END

WGHT      0.0781      0.1572

REM Highest difference peak  0.170,  deepest hole -0.188,  1-sigma level  0.045
Q1    1   0.1659  0.2623  0.6441  11.00000  0.05    0.17
Q2    1   0.5226  0.9355  0.6592  11.00000  0.05    0.17
Q3    1   0.3639  0.9198  0.6787  11.00000  0.05    0.16
Q4    1   0.2877  0.2874  0.5540  11.00000  0.05    0.15
Q5    1   0.3063  0.8159  0.4009  11.00000  0.05    0.15
Q6    1  -0.0281  0.2746  0.5722  11.00000  0.05    0.15
Q7    1   0.6796  0.3861  0.3227  11.00000  0.05    0.14
Q8    1   0.4242  0.8569  0.5372  11.00000  0.05    0.14
Q9    1   0.3998  0.4558  0.2809  11.00000  0.05    0.14
Q10   1   0.6059  0.8081  0.4613  11.00000  0.05    0.14
;
_shelx_res_checksum              39551
####################################################################### 
# 
# This file contains crystal structure data downloaded from the 
# Cambridge Structural Database (CSD) hosted by the Cambridge 
# Crystallographic Data Centre (CCDC).
# 
# Full information about CCDC data access policies and citation 
# guidelines are available at http://www.ccdc.cam.ac.uk/access/V1 
# 
# Audit and citation data items may have been added by the CCDC. 
# Please retain this information to preserve the provenance of 
# this file and to allow appropriate attribution of the data. 
# 
#######################################################################

data_PHEN_123THB
_database_code_depnum_ccdc_archive 'CCDC 1946196'
loop_
_audit_author_name
_audit_author_address
'Jubaraj Bikash Baruah'
;Indian Institute of Technology Guwahati
India
;
_audit_update_record             
;
2019-08-08 deposited with the CCDC.	2019-10-03 downloaded from the CCDC.
;

_audit_creation_method           SHELXL-2014/7
_shelx_SHELXL_version_number     2014/7
_chemical_name_systematic        ?
_chemical_name_common            ?
_chemical_melting_point          ?
_chemical_formula_moiety         ?
_chemical_formula_sum            'C72 H60 N10 O10'
_chemical_formula_weight         1225.30

loop_
_atom_type_symbol
_atom_type_description
_atom_type_scat_dispersion_real
_atom_type_scat_dispersion_imag
_atom_type_scat_source
C C 0.0033 0.0016 'International Tables Vol C Tables 4.2.6.8 and 6.1.1.4'
H H 0.0000 0.0000 'International Tables Vol C Tables 4.2.6.8 and 6.1.1.4'
N N 0.0061 0.0033 'International Tables Vol C Tables 4.2.6.8 and 6.1.1.4'
O O 0.0106 0.0060 'International Tables Vol C Tables 4.2.6.8 and 6.1.1.4'

_space_group_crystal_system      triclinic
_space_group_IT_number           2
_space_group_name_H-M_alt        'P -1'
_space_group_name_Hall           '-P 1'

_shelx_space_group_comment       
;
The symmetry employed for this shelxl refinement is uniquely defined
by the following loop, which should always be used as a source of
symmetry information in preference to the above space-group names.
They are only intended as comments.
;

loop_
_space_group_symop_operation_xyz
'x, y, z'
'-x, -y, -z'

_cell_length_a                   9.7943(10)
_cell_length_b                   12.0978(12)
_cell_length_c                   13.8839(14)
_cell_angle_alpha                89.390(3)
_cell_angle_beta                 78.850(3)
_cell_angle_gamma                72.021(3)
_cell_volume                     1533.1(3)
_cell_formula_units_Z            1
_cell_measurement_temperature    296(2)
_cell_measurement_reflns_used    6562
_cell_measurement_theta_min      2.23
_cell_measurement_theta_max      23.10

_exptl_crystal_description       Block
_exptl_crystal_colour            Brown
_exptl_crystal_density_meas      ?
_exptl_crystal_density_method    ?
_exptl_crystal_density_diffrn    1.327
_exptl_crystal_F_000             642
_exptl_transmission_factor_min   ?
_exptl_transmission_factor_max   ?
_exptl_crystal_size_max          0.24
_exptl_crystal_size_mid          0.20
_exptl_crystal_size_min          0.16
_exptl_absorpt_coefficient_mu    0.090
_shelx_estimated_absorpt_T_min   ?
_shelx_estimated_absorpt_T_max   ?
_exptl_absorpt_correction_type   multi-scan
_exptl_absorpt_correction_T_min  0.979
_exptl_absorpt_correction_T_max  0.986
_exptl_absorpt_process_details   multi-scan
_exptl_absorpt_special_details   ?
_diffrn_ambient_temperature      296(2)
_diffrn_radiation_wavelength     0.71073
_diffrn_radiation_type           MoK\a
_diffrn_source                   ?
_diffrn_measurement_device_type  'Bruker APEX-II CCD'
_diffrn_measurement_method       '\f and \w scans'
_diffrn_detector_area_resol_mean ?
_diffrn_reflns_number            50185
_diffrn_reflns_av_unetI/netI     0.0359
_diffrn_reflns_av_R_equivalents  0.0631
_diffrn_reflns_limit_h_min       -11
_diffrn_reflns_limit_h_max       11
_diffrn_reflns_limit_k_min       -14
_diffrn_reflns_limit_k_max       14
_diffrn_reflns_limit_l_min       -16
_diffrn_reflns_limit_l_max       16
_diffrn_reflns_theta_min         1.497
_diffrn_reflns_theta_max         25.048
_diffrn_reflns_theta_full        25.048
_diffrn_measured_fraction_theta_max 0.999
_diffrn_measured_fraction_theta_full 0.999
_diffrn_reflns_Laue_measured_fraction_max 0.999
_diffrn_reflns_Laue_measured_fraction_full 0.999
_diffrn_reflns_point_group_measured_fraction_max 0.999
_diffrn_reflns_point_group_measured_fraction_full 0.999
_reflns_number_total             5429
_reflns_number_gt                3512
_reflns_threshold_expression     'I > 2\s(I)'
_reflns_Friedel_coverage         0.000
_reflns_Friedel_fraction_max     .
_reflns_Friedel_fraction_full    .

_reflns_special_details          
;
 Reflections were merged by SHELXL according to the crystal
 class for the calculation of statistics and refinement.
 
 _reflns_Friedel_fraction is defined as the number of unique
 Friedel pairs measured divided by the number that would be
 possible theoretically, ignoring centric projections and
 systematic absences.
;

_computing_data_collection       ?
_computing_cell_refinement       ?
_computing_data_reduction        ?
_computing_structure_solution    ?
_computing_structure_refinement  'SHELXL-2014/7 (Sheldrick, 2014)'
_computing_molecular_graphics    ?
_computing_publication_material  ?
_refine_special_details          ?
_refine_ls_structure_factor_coef Fsqd
_refine_ls_matrix_type           full
_refine_ls_weighting_scheme      calc
_refine_ls_weighting_details     
'w=1/[\s^2^(Fo^2^)+(0.1250P)^2^+0.5612P] where P=(Fo^2^+2Fc^2^)/3'
_atom_sites_solution_primary     ?
_atom_sites_solution_secondary   ?
_atom_sites_solution_hydrogens   mixed
_refine_ls_hydrogen_treatment    mixed
_refine_ls_extinction_method     none
_refine_ls_extinction_coef       .
_refine_ls_number_reflns         5429
_refine_ls_number_parameters     429
_refine_ls_number_restraints     2
_refine_ls_R_factor_all          0.0956
_refine_ls_R_factor_gt           0.0631
_refine_ls_wR_factor_ref         0.2352
_refine_ls_wR_factor_gt          0.1966
_refine_ls_goodness_of_fit_ref   1.064
_refine_ls_restrained_S_all      1.064
_refine_ls_shift/su_max          0.001
_refine_ls_shift/su_mean         0.000

loop_
_atom_site_label
_atom_site_type_symbol
_atom_site_fract_x
_atom_site_fract_y
_atom_site_fract_z
_atom_site_U_iso_or_equiv
_atom_site_adp_type
_atom_site_occupancy
_atom_site_site_symmetry_order
_atom_site_calc_flag
_atom_site_refinement_flags_posn
_atom_site_refinement_flags_adp
_atom_site_refinement_flags_occupancy
_atom_site_disorder_assembly
_atom_site_disorder_group
O2 O 0.4720(2) 0.83234(16) 0.33838(15) 0.0616(6) Uani 1 1 d . . . . .
H2 H 0.4155 0.8984 0.3383 0.092 Uiso 1 1 calc R U . . .
O1 O 0.2790(2) 0.92244(18) 0.22413(17) 0.0713(6) Uani 1 1 d . . . . .
H1 H 0.2206 0.9399 0.1871 0.107 Uiso 1 1 calc R U . . .
O3 O 0.6676(2) 0.62298(18) 0.29911(17) 0.0738(7) Uani 1 1 d . . . . .
H3 H 0.7207 0.5563 0.2829 0.111 Uiso 1 1 calc R U . . .
N5 N 1.0637(2) 0.03107(19) 0.11855(16) 0.0499(6) Uani 1 1 d . . . . .
N1 N 0.8823(2) 0.5939(2) 0.48225(16) 0.0537(6) Uani 1 1 d . . . . .
N2 N 0.8744(2) 0.40552(19) 0.27537(16) 0.0519(6) Uani 1 1 d . . . . .
N4 N 0.8196(3) 0.2073(2) 0.07615(17) 0.0552(6) Uani 1 1 d . . . . .
N3 N 1.0918(3) 0.2082(2) 0.31632(18) 0.0598(6) Uani 1 1 d . . . . .
C2 C 0.4740(3) 0.7697(2) 0.2575(2) 0.0480(6) Uani 1 1 d . . . . .
C1 C 0.3740(3) 0.8141(2) 0.1973(2) 0.0506(7) Uani 1 1 d . . . . .
C31 C 1.0780(3) 0.1290(2) 0.07748(18) 0.0482(6) Uani 1 1 d . . . . .
C9 C 0.8611(3) 0.4956(3) 0.51724(19) 0.0495(7) Uani 1 1 d . . . . .
C19 C 1.1255(3) 0.3011(2) 0.27920(19) 0.0494(7) Uani 1 1 d . . . . .
C24 C 1.0148(3) 0.4021(2) 0.25907(19) 0.0461(6) Uani 1 1 d . . . . .
C10 C 1.0203(3) 0.6000(2) 0.46430(19) 0.0498(7) Uani 1 1 d . . . . .
C30 C 0.9285(3) 0.0200(2) 0.13885(18) 0.0485(6) Uani 1 1 d . . . . .
C18 C 0.9506(4) 0.2118(2) 0.33270(19) 0.0554(7) Uani 1 1 d . . . . .
C36 C 0.9546(3) 0.2178(2) 0.05573(19) 0.0489(6) Uani 1 1 d . . . . .
O4 O 0.6521(3) 0.8048(3) 0.4657(3) 0.1084(10) Uani 1 1 d D . . . .
C25 C 0.8063(3) 0.1095(2) 0.1167(2) 0.0514(7) Uani 1 1 d . . . . .
C3 C 0.5748(3) 0.6590(2) 0.2355(2) 0.0529(7) Uani 1 1 d . . . . .
C4 C 0.5741(3) 0.5939(3) 0.1552(2) 0.0592(8) Uani 1 1 d . . . . .
H4 H 0.6409 0.5197 0.1408 0.071 Uiso 1 1 calc R U . . .
C13 C 0.8409(3) 0.3122(2) 0.3111(2) 0.0517(7) Uani 1 1 d . . . . .
C5 C 0.4743(4) 0.6387(3) 0.0962(2) 0.0630(8) Uani 1 1 d . . . . .
H5 H 0.4743 0.5942 0.0420 0.076 Uiso 1 1 calc R U . . .
C6 C 0.3746(3) 0.7483(3) 0.1162(2) 0.0587(7) Uani 1 1 d . . . . .
H6 H 0.3081 0.7779 0.0755 0.070 Uiso 1 1 calc R U . . .
C8 C 0.7180(3) 0.4844(3) 0.5366(2) 0.0642(8) Uani 1 1 d . . . . .
H8 H 0.6392 0.5456 0.5247 0.077 Uiso 1 1 calc R U . . .
C32 C 1.2182(3) 0.1453(3) 0.0541(2) 0.0619(8) Uani 1 1 d . . . . .
H32 H 1.2996 0.0885 0.0681 0.074 Uiso 1 1 calc R U . . .
C35 C 0.9769(4) 0.3189(3) 0.0114(2) 0.0637(8) Uani 1 1 d . . . . .
H35 H 0.8978 0.3778 -0.0031 0.076 Uiso 1 1 calc R U . . .
C11 C 1.0487(4) 0.7014(3) 0.4274(2) 0.0651(8) Uani 1 1 d . . . . .
H11 H 0.9721 0.7642 0.4149 0.078 Uiso 1 1 calc R U . . .
C29 C 0.9067(4) -0.0815(3) 0.1832(2) 0.0636(8) Uani 1 1 d . . . . .
H29 H 0.9858 -0.1406 0.1975 0.076 Uiso 1 1 calc R U . . .
C23 C 1.0565(4) 0.4993(3) 0.2227(2) 0.0659(8) Uani 1 1 d . . . . .
H23 H 0.9859 0.5662 0.2099 0.079 Uiso 1 1 calc R U . . .
O5 O 0.3074(5) 0.0471(2) 0.4084(3) 0.1410(15) Uani 1 1 d G . . . .
H5A H 0.2419 0.0806 0.3762 0.212 Uiso 1 1 d G U . . .
H5B H 0.3371 0.0976 0.4325 0.212 Uiso 1 1 d G U . . .
C26 C 0.6651(3) 0.0938(3) 0.1400(2) 0.0683(8) Uani 1 1 d . . . . .
H26 H 0.5841 0.1508 0.1256 0.082 Uiso 1 1 calc R U . . .
C7 C 0.6956(4) 0.3858(3) 0.5719(2) 0.0708(9) Uani 1 1 d . . . . .
H7 H 0.6014 0.3798 0.5844 0.085 Uiso 1 1 calc R U . . .
C20 C 1.2731(3) 0.3015(3) 0.2604(2) 0.0719(9) Uani 1 1 d . . . . .
H20 H 1.3464 0.2362 0.2730 0.086 Uiso 1 1 calc R U . . .
C12 C 1.1870(4) 0.7079(3) 0.4099(2) 0.0721(9) Uani 1 1 d . . . . .
H12 H 1.2043 0.7753 0.3855 0.087 Uiso 1 1 calc R U . . .
C34 C 1.1118(4) 0.3299(3) -0.0098(2) 0.0715(9) Uani 1 1 d . . . . .
H34 H 1.1248 0.3963 -0.0391 0.086 Uiso 1 1 calc R U . . .
C14 C 0.6926(4) 0.3129(4) 0.3305(2) 0.0769(10) Uani 1 1 d . . . . .
H14 H 0.6198 0.3774 0.3163 0.092 Uiso 1 1 calc R U . . .
C33 C 1.2333(4) 0.2429(3) 0.0116(2) 0.0711(9) Uani 1 1 d . . . . .
H33 H 1.3255 0.2526 -0.0036 0.085 Uiso 1 1 calc R U . . .
C22 C 1.1994(4) 0.4949(4) 0.2064(2) 0.0798(11) Uani 1 1 d . . . . .
H22 H 1.2258 0.5592 0.1829 0.096 Uiso 1 1 calc R U . . .
C21 C 1.3077(4) 0.3942(4) 0.2248(3) 0.0829(11) Uani 1 1 d . . . . .
H21 H 1.4053 0.3923 0.2120 0.099 Uiso 1 1 calc R U . . .
C28 C 0.7703(4) -0.0915(3) 0.2045(3) 0.0753(10) Uani 1 1 d . . . . .
H28 H 0.7563 -0.1576 0.2340 0.090 Uiso 1 1 calc R U . . .
C17 C 0.9087(5) 0.1161(3) 0.3732(2) 0.0835(11) Uani 1 1 d . . . . .
H17 H 0.9790 0.0500 0.3876 0.100 Uiso 1 1 calc R U . . .
C27 C 0.6490(4) -0.0031(3) 0.1826(3) 0.0802(10) Uani 1 1 d . . . . .
H27 H 0.5563 -0.0120 0.1980 0.096 Uiso 1 1 calc R U . . .
C16 C 0.7649(7) 0.1219(5) 0.3907(3) 0.1030(16) Uani 1 1 d . . . . .
H16 H 0.7373 0.0594 0.4174 0.124 Uiso 1 1 calc R U . . .
C15 C 0.6575(5) 0.2216(5) 0.3689(3) 0.1017(15) Uani 1 1 d . . . . .
H15 H 0.5600 0.2236 0.3816 0.122 Uiso 1 1 calc R U . . .
H4B H 0.600(6) 0.820(6) 0.419(3) 0.18(3) Uiso 1 1 d D . . . .
H4A H 0.717(4) 0.741(2) 0.464(3) 0.111(15) Uiso 1 1 d D . . . .

loop_
_atom_site_aniso_label
_atom_site_aniso_U_11
_atom_site_aniso_U_22
_atom_site_aniso_U_33
_atom_site_aniso_U_23
_atom_site_aniso_U_13
_atom_site_aniso_U_12
O2 0.0584(13) 0.0501(11) 0.0725(13) -0.0004(10) -0.0288(10) -0.0020(9)
O1 0.0698(14) 0.0586(13) 0.0837(16) 0.0067(11) -0.0404(12) -0.0023(10)
O3 0.0616(14) 0.0596(13) 0.0903(16) -0.0003(11) -0.0300(12) 0.0046(10)
N5 0.0558(14) 0.0502(13) 0.0473(12) 0.0080(10) -0.0141(10) -0.0197(11)
N1 0.0451(13) 0.0606(15) 0.0531(13) 0.0051(11) -0.0055(10) -0.0157(11)
N2 0.0436(13) 0.0519(13) 0.0559(14) -0.0014(11) -0.0077(10) -0.0099(10)
N4 0.0562(15) 0.0530(14) 0.0544(14) 0.0007(11) -0.0133(11) -0.0127(11)
N3 0.0636(17) 0.0490(14) 0.0592(15) 0.0023(11) -0.0148(12) -0.0054(12)
C2 0.0421(14) 0.0468(15) 0.0587(16) 0.0081(12) -0.0119(12) -0.0180(12)
C1 0.0463(15) 0.0489(15) 0.0597(17) 0.0131(13) -0.0148(13) -0.0174(12)
C31 0.0550(16) 0.0536(16) 0.0408(14) 0.0028(12) -0.0117(12) -0.0226(13)
C9 0.0443(15) 0.0636(17) 0.0429(14) -0.0011(12) -0.0061(11) -0.0217(13)
C19 0.0437(15) 0.0527(16) 0.0480(15) -0.0039(12) -0.0081(12) -0.0102(12)
C24 0.0454(15) 0.0486(15) 0.0439(14) 0.0008(11) -0.0080(11) -0.0147(12)
C10 0.0482(16) 0.0573(17) 0.0446(15) -0.0014(12) -0.0035(12) -0.0207(13)
C30 0.0572(17) 0.0503(15) 0.0437(14) 0.0004(11) -0.0123(12) -0.0238(13)
C18 0.073(2) 0.0513(16) 0.0432(15) -0.0031(12) -0.0058(13) -0.0240(15)
C36 0.0561(17) 0.0459(15) 0.0454(14) 0.0004(11) -0.0105(12) -0.0167(13)
O4 0.093(2) 0.083(2) 0.141(3) -0.0046(18) -0.064(2) 0.0086(16)
C25 0.0509(16) 0.0558(17) 0.0490(15) -0.0045(13) -0.0099(12) -0.0185(13)
C3 0.0407(14) 0.0499(15) 0.0677(18) 0.0114(13) -0.0098(13) -0.0146(12)
C4 0.0550(17) 0.0489(16) 0.0696(19) 0.0000(14) 0.0021(15) -0.0189(13)
C13 0.0487(16) 0.0592(17) 0.0474(15) -0.0054(13) -0.0028(12) -0.0206(13)
C5 0.0691(19) 0.0664(19) 0.0609(18) 0.0016(15) -0.0072(15) -0.0354(16)
C6 0.0586(18) 0.0676(19) 0.0604(18) 0.0147(15) -0.0198(14) -0.0304(15)
C8 0.0478(17) 0.086(2) 0.0595(18) 0.0007(16) -0.0079(14) -0.0244(16)
C32 0.0560(18) 0.076(2) 0.0609(18) 0.0098(15) -0.0121(14) -0.0309(16)
C35 0.078(2) 0.0513(17) 0.0580(18) 0.0053(14) -0.0105(15) -0.0170(15)
C11 0.070(2) 0.0598(18) 0.0632(19) 0.0063(14) -0.0002(15) -0.0241(16)
C29 0.078(2) 0.0571(18) 0.0623(18) 0.0077(14) -0.0139(16) -0.0308(16)
C23 0.079(2) 0.0575(18) 0.0641(19) 0.0094(14) -0.0124(16) -0.0274(16)
O5 0.179(4) 0.0779(19) 0.151(3) -0.0068(19) -0.107(3) 0.027(2)
C26 0.0551(18) 0.077(2) 0.075(2) -0.0060(17) -0.0088(15) -0.0257(16)
C7 0.061(2) 0.100(3) 0.0616(19) -0.0038(18) -0.0016(15) -0.047(2)
C20 0.0452(17) 0.091(2) 0.075(2) -0.0079(18) -0.0120(15) -0.0131(17)
C12 0.081(2) 0.074(2) 0.067(2) -0.0021(16) 0.0062(17) -0.044(2)
C34 0.094(3) 0.060(2) 0.065(2) 0.0070(15) -0.0024(18) -0.0402(19)
C14 0.0554(19) 0.105(3) 0.073(2) -0.0154(19) 0.0013(16) -0.0363(19)
C33 0.071(2) 0.089(2) 0.0633(19) 0.0044(17) -0.0027(16) -0.046(2)
C22 0.093(3) 0.096(3) 0.066(2) 0.0025(19) 0.0007(19) -0.062(2)
C21 0.059(2) 0.121(3) 0.076(2) -0.010(2) -0.0004(17) -0.047(2)
C28 0.093(3) 0.076(2) 0.072(2) 0.0036(17) -0.0058(19) -0.055(2)
C17 0.133(4) 0.063(2) 0.062(2) 0.0053(16) -0.009(2) -0.049(2)
C27 0.069(2) 0.094(3) 0.088(2) -0.006(2) -0.0037(19) -0.047(2)
C16 0.159(5) 0.111(4) 0.066(2) -0.007(2) 0.011(3) -0.100(4)
C15 0.106(3) 0.135(4) 0.083(3) -0.028(3) 0.017(2) -0.086(3)

_geom_special_details            
;
 All esds (except the esd in the dihedral angle between two l.s. planes)
 are estimated using the full covariance matrix.  The cell esds are taken
 into account individually in the estimation of esds in distances, angles
 and torsion angles; correlations between esds in cell parameters are only
 used when they are defined by crystal symmetry.  An approximate (isotropic)
 treatment of cell esds is used for estimating esds involving l.s. planes.
;

loop_
_geom_bond_atom_site_label_1
_geom_bond_atom_site_label_2
_geom_bond_distance
_geom_bond_site_symmetry_2
_geom_bond_publ_flag
O2 C2 1.355(3) . ?
O2 H2 0.8200 . ?
O1 C1 1.359(3) . ?
O1 H1 0.8200 . ?
O3 C3 1.362(3) . ?
O3 H3 0.8200 . ?
N5 C31 1.344(3) . ?
N5 C30 1.347(3) . ?
N1 C9 1.340(4) . ?
N1 C10 1.351(4) . ?
N2 C13 1.335(4) . ?
N2 C24 1.338(3) . ?
N4 C25 1.336(4) . ?
N4 C36 1.342(4) . ?
N3 C19 1.337(4) . ?
N3 C18 1.344(4) . ?
C2 C1 1.388(4) . ?
C2 C3 1.392(4) . ?
C1 C6 1.385(4) . ?
C31 C32 1.422(4) . ?
C31 C36 1.428(4) . ?
C9 C8 1.423(4) . ?
C9 C10 1.426(4) 2_766 ?
C19 C20 1.420(4) . ?
C19 C24 1.427(4) . ?
C24 C23 1.417(4) . ?
C10 C11 1.410(4) . ?
C10 C9 1.426(4) 2_766 ?
C30 C29 1.424(4) . ?
C30 C25 1.427(4) . ?
C18 C17 1.419(4) . ?
C18 C13 1.425(4) . ?
C36 C35 1.422(4) . ?
O4 H4B 0.88(2) . ?
O4 H4A 0.829(19) . ?
C25 C26 1.428(4) . ?
C3 C4 1.374(4) . ?
C4 C5 1.375(5) . ?
C4 H4 0.9300 . ?
C13 C14 1.422(4) . ?
C5 C6 1.376(4) . ?
C5 H5 0.9300 . ?
C6 H6 0.9300 . ?
C8 C7 1.349(5) . ?
C8 H8 0.9300 . ?
C32 C33 1.351(4) . ?
C32 H32 0.9300 . ?
C35 C34 1.344(5) . ?
C35 H35 0.9300 . ?
C11 C12 1.356(5) . ?
C11 H11 0.9300 . ?
C29 C28 1.354(5) . ?
C29 H29 0.9300 . ?
C23 C22 1.358(5) . ?
C23 H23 0.9300 . ?
O5 H5A 0.8500 . ?
O5 H5B 0.8501 . ?
C26 C27 1.347(5) . ?
C26 H26 0.9300 . ?
C7 C12 1.405(5) 2_766 ?
C7 H7 0.9300 . ?
C20 C21 1.333(5) . ?
C20 H20 0.9300 . ?
C12 C7 1.405(5) 2_766 ?
C12 H12 0.9300 . ?
C34 C33 1.403(5) . ?
C34 H34 0.9300 . ?
C14 C15 1.332(6) . ?
C14 H14 0.9300 . ?
C33 H33 0.9300 . ?
C22 C21 1.406(6) . ?
C22 H22 0.9300 . ?
C21 H21 0.9300 . ?
C28 C27 1.413(5) . ?
C28 H28 0.9300 . ?
C17 C16 1.362(6) . ?
C17 H17 0.9300 . ?
C27 H27 0.9300 . ?
C16 C15 1.408(7) . ?
C16 H16 0.9300 . ?
C15 H15 0.9300 . ?

loop_
_geom_angle_atom_site_label_1
_geom_angle_atom_site_label_2
_geom_angle_atom_site_label_3
_geom_angle
_geom_angle_site_symmetry_1
_geom_angle_site_symmetry_3
_geom_angle_publ_flag
C2 O2 H2 109.5 . . ?
C1 O1 H1 109.5 . . ?
C3 O3 H3 109.5 . . ?
C31 N5 C30 117.6(2) . . ?
C9 N1 C10 118.0(2) . . ?
C13 N2 C24 118.2(2) . . ?
C25 N4 C36 117.0(2) . . ?
C19 N3 C18 118.1(2) . . ?
O2 C2 C1 120.5(2) . . ?
O2 C2 C3 119.9(2) . . ?
C1 C2 C3 119.6(3) . . ?
O1 C1 C6 124.0(2) . . ?
O1 C1 C2 115.9(2) . . ?
C6 C1 C2 120.0(3) . . ?
N5 C31 C32 120.0(3) . . ?
N5 C31 C36 121.2(2) . . ?
C32 C31 C36 118.8(3) . . ?
N1 C9 C8 120.2(3) . . ?
N1 C9 C10 121.4(2) . 2_766 ?
C8 C9 C10 118.4(3) . 2_766 ?
N3 C19 C20 120.2(3) . . ?
N3 C19 C24 121.2(2) . . ?
C20 C19 C24 118.7(3) . . ?
N2 C24 C23 120.7(3) . . ?
N2 C24 C19 120.7(2) . . ?
C23 C24 C19 118.6(3) . . ?
N1 C10 C11 120.3(3) . . ?
N1 C10 C9 120.6(2) . 2_766 ?
C11 C10 C9 119.1(3) . 2_766 ?
N5 C30 C29 120.0(3) . . ?
N5 C30 C25 120.5(2) . . ?
C29 C30 C25 119.5(3) . . ?
N3 C18 C17 120.3(3) . . ?
N3 C18 C13 120.5(3) . . ?
C17 C18 C13 119.2(3) . . ?
N4 C36 C35 120.0(3) . . ?
N4 C36 C31 121.4(2) . . ?
C35 C36 C31 118.6(3) . . ?
H4B O4 H4A 120(5) . . ?
N4 C25 C30 122.2(2) . . ?
N4 C25 C26 119.4(3) . . ?
C30 C25 C26 118.4(3) . . ?
O3 C3 C4 124.8(3) . . ?
O3 C3 C2 115.2(3) . . ?
C4 C3 C2 120.0(3) . . ?
C3 C4 C5 119.9(3) . . ?
C3 C4 H4 120.1 . . ?
C5 C4 H4 120.1 . . ?
N2 C13 C14 119.9(3) . . ?
N2 C13 C18 121.4(3) . . ?
C14 C13 C18 118.7(3) . . ?
C4 C5 C6 121.0(3) . . ?
C4 C5 H5 119.5 . . ?
C6 C5 H5 119.5 . . ?
C5 C6 C1 119.4(3) . . ?
C5 C6 H6 120.3 . . ?
C1 C6 H6 120.3 . . ?
C7 C8 C9 120.6(3) . . ?
C7 C8 H8 119.7 . . ?
C9 C8 H8 119.7 . . ?
C33 C32 C31 120.2(3) . . ?
C33 C32 H32 119.9 . . ?
C31 C32 H32 119.9 . . ?
C34 C35 C36 120.4(3) . . ?
C34 C35 H35 119.8 . . ?
C36 C35 H35 119.8 . . ?
C12 C11 C10 120.4(3) . . ?
C12 C11 H11 119.8 . . ?
C10 C11 H11 119.8 . . ?
C28 C29 C30 119.7(3) . . ?
C28 C29 H29 120.2 . . ?
C30 C29 H29 120.2 . . ?
C22 C23 C24 120.2(3) . . ?
C22 C23 H23 119.9 . . ?
C24 C23 H23 119.9 . . ?
H5A O5 H5B 109.5 . . ?
C27 C26 C25 120.2(3) . . ?
C27 C26 H26 119.9 . . ?
C25 C26 H26 119.9 . . ?
C8 C7 C12 120.7(3) . 2_766 ?
C8 C7 H7 119.7 . . ?
C12 C7 H7 119.7 2_766 . ?
C21 C20 C19 120.7(3) . . ?
C21 C20 H20 119.6 . . ?
C19 C20 H20 119.6 . . ?
C11 C12 C7 120.8(3) . 2_766 ?
C11 C12 H12 119.6 . . ?
C7 C12 H12 119.6 2_766 . ?
C35 C34 C33 121.2(3) . . ?
C35 C34 H34 119.4 . . ?
C33 C34 H34 119.4 . . ?
C15 C14 C13 120.4(4) . . ?
C15 C14 H14 119.8 . . ?
C13 C14 H14 119.8 . . ?
C32 C33 C34 120.8(3) . . ?
C32 C33 H33 119.6 . . ?
C34 C33 H33 119.6 . . ?
C23 C22 C21 120.7(3) . . ?
C23 C22 H22 119.7 . . ?
C21 C22 H22 119.7 . . ?
C20 C21 C22 121.1(3) . . ?
C20 C21 H21 119.4 . . ?
C22 C21 H21 119.4 . . ?
C29 C28 C27 121.0(3) . . ?
C29 C28 H28 119.5 . . ?
C27 C28 H28 119.5 . . ?
C16 C17 C18 119.5(4) . . ?
C16 C17 H17 120.2 . . ?
C18 C17 H17 120.2 . . ?
C26 C27 C28 121.1(3) . . ?
C26 C27 H27 119.4 . . ?
C28 C27 H27 119.4 . . ?
C17 C16 C15 120.8(4) . . ?
C17 C16 H16 119.6 . . ?
C15 C16 H16 119.6 . . ?
C14 C15 C16 121.4(4) . . ?
C14 C15 H15 119.3 . . ?
C16 C15 H15 119.3 . . ?

_refine_diff_density_max         0.252
_refine_diff_density_min         -0.252
_refine_diff_density_rms         0.053

_shelx_res_file                  
;

    RB-PHEN_PYRG_0m_a.res created by SHELXL-2014/7

TITL RB-PHEN_PYRG_0m_a.res in P-1
CELL 0.71073 9.7943 12.0978 13.8839 89.39 78.85 72.021
ZERR 1 0.001 0.0012 0.0014 0.003 0.003 0.003
LATT 1
SFAC C  H  N  O
UNIT 72  60  10  10
OMIT -3 50.1
L.S. 2
ACTA
BOND $H
FMAP 2
PLAN 2
DFIX 0.86 0.02 O4 H4A
DFIX 0.86 0.02 O4 H4B
TEMP 23
WGHT    0.125000    0.561180
FVAR       0.40997
O2    4    0.471998    0.832345    0.338381    11.00000    0.05843    0.05011 =
         0.07245   -0.00039   -0.02881   -0.00202
AFIX 147
H2    2    0.415546    0.898438    0.338277    11.00000   -1.50000
AFIX   0
O1    4    0.278952    0.922437    0.224133    11.00000    0.06980    0.05856 =
         0.08373    0.00673   -0.04035   -0.00229
AFIX 147
H1    2    0.220559    0.939914    0.187130    11.00000   -1.50000
AFIX   0
O3    4    0.667565    0.622980    0.299111    11.00000    0.06160    0.05961 =
         0.09026   -0.00031   -0.02995    0.00456
AFIX 147
H3    2    0.720700    0.556257    0.282874    11.00000   -1.50000
AFIX   0
N5    3    1.063659    0.031070    0.118554    11.00000    0.05579    0.05024 =
         0.04733    0.00805   -0.01407   -0.01971
N1    3    0.882289    0.593948    0.482248    11.00000    0.04506    0.06057 =
         0.05315    0.00512   -0.00548   -0.01574
N2    3    0.874367    0.405524    0.275372    11.00000    0.04363    0.05193 =
         0.05588   -0.00143   -0.00766   -0.00986
N4    3    0.819649    0.207288    0.076149    11.00000    0.05616    0.05302 =
         0.05442    0.00069   -0.01325   -0.01273
N3    3    1.091778    0.208243    0.316317    11.00000    0.06363    0.04898 =
         0.05924    0.00228   -0.01482   -0.00540
C2    1    0.473987    0.769705    0.257489    11.00000    0.04206    0.04684 =
         0.05870    0.00814   -0.01189   -0.01797
C1    1    0.374021    0.814106    0.197335    11.00000    0.04633    0.04889 =
         0.05972    0.01314   -0.01477   -0.01737
C31   1    1.078018    0.129050    0.077482    11.00000    0.05500    0.05361 =
         0.04082    0.00278   -0.01168   -0.02263
C9    1    0.861117    0.495630    0.517239    11.00000    0.04434    0.06356 =
         0.04287   -0.00106   -0.00606   -0.02175
C19   1    1.125456    0.301134    0.279204    11.00000    0.04374    0.05270 =
         0.04799   -0.00394   -0.00813   -0.01023
C24   1    1.014812    0.402076    0.259068    11.00000    0.04538    0.04865 =
         0.04392    0.00084   -0.00800   -0.01470
C10   1    1.020271    0.599963    0.464298    11.00000    0.04820    0.05733 =
         0.04458   -0.00138   -0.00353   -0.02075
C30   1    0.928549    0.019960    0.138848    11.00000    0.05724    0.05029 =
         0.04374    0.00042   -0.01232   -0.02379
C18   1    0.950608    0.211785    0.332698    11.00000    0.07265    0.05133 =
         0.04319   -0.00307   -0.00577   -0.02404
C36   1    0.954559    0.217812    0.055728    11.00000    0.05614    0.04585 =
         0.04538    0.00039   -0.01049   -0.01673
O4    4    0.652060    0.804790    0.465664    11.00000    0.09251    0.08344 =
         0.14130   -0.00460   -0.06351    0.00863
C25   1    0.806292    0.109541    0.116704    11.00000    0.05087    0.05584 =
         0.04897   -0.00446   -0.00986   -0.01853
C3    1    0.574777    0.659043    0.235483    11.00000    0.04071    0.04986 =
         0.06772    0.01140   -0.00976   -0.01462
C4    1    0.574052    0.593910    0.155194    11.00000    0.05499    0.04887 =
         0.06956    0.00000    0.00208   -0.01892
AFIX  43
H4    2    0.640882    0.519699    0.140776    11.00000   -1.20000
AFIX   0
C13   1    0.840876    0.312192    0.311072    11.00000    0.04866    0.05916 =
         0.04739   -0.00538   -0.00280   -0.02064
C5    1    0.474333    0.638665    0.096215    11.00000    0.06907    0.06644 =
         0.06094    0.00155   -0.00716   -0.03538
AFIX  43
H5    2    0.474316    0.594157    0.042017    11.00000   -1.20000
AFIX   0
C6    1    0.374607    0.748255    0.116152    11.00000    0.05856    0.06761 =
         0.06042    0.01468   -0.01978   -0.03041
AFIX  43
H6    2    0.308149    0.777883    0.075477    11.00000   -1.20000
AFIX   0
C8    1    0.718012    0.484416    0.536569    11.00000    0.04783    0.08642 =
         0.05953    0.00069   -0.00793   -0.02443
AFIX  43
H8    2    0.639236    0.545647    0.524703    11.00000   -1.20000
AFIX   0
C32   1    1.218156    0.145290    0.054094    11.00000    0.05600    0.07597 =
         0.06095    0.00978   -0.01206   -0.03088
AFIX  43
H32   2    1.299635    0.088518    0.068069    11.00000   -1.20000
AFIX   0
C35   1    0.976929    0.318941    0.011379    11.00000    0.07831    0.05127 =
         0.05798    0.00532   -0.01053   -0.01705
AFIX  43
H35   2    0.897798    0.377837   -0.003082    11.00000   -1.20000
AFIX   0
C11   1    1.048689    0.701359    0.427372    11.00000    0.06951    0.05979 =
         0.06321    0.00626   -0.00018   -0.02406
AFIX  43
H11   2    0.972110    0.764152    0.414947    11.00000   -1.20000
AFIX   0
C29   1    0.906712   -0.081517    0.183226    11.00000    0.07788    0.05710 =
         0.06227    0.00773   -0.01386   -0.03076
AFIX  43
H29   2    0.985756   -0.140639    0.197521    11.00000   -1.20000
AFIX   0
C23   1    1.056543    0.499265    0.222702    11.00000    0.07936    0.05750 =
         0.06406    0.00943   -0.01244   -0.02741
AFIX  43
H23   2    0.985870    0.566219    0.209936    11.00000   -1.20000
AFIX   6
O5    4    0.307375    0.047083    0.408433    11.00000    0.17887    0.07790 =
         0.15067   -0.00677   -0.10659    0.02740
H5A   2    0.241938    0.080630    0.376183    11.00000   -1.50000
H5B   2    0.337087    0.097637    0.432535    11.00000   -1.50000
AFIX   0
C26   1    0.665122    0.093849    0.139975    11.00000    0.05506    0.07666 =
         0.07521   -0.00604   -0.00881   -0.02574
AFIX  43
H26   2    0.584065    0.150763    0.125618    11.00000   -1.20000
AFIX   0
C7    1    0.695559    0.385832    0.571932    11.00000    0.06123    0.10021 =
         0.06162   -0.00377   -0.00155   -0.04659
AFIX  43
H7    2    0.601404    0.379841    0.584384    11.00000   -1.20000
AFIX   0
C20   1    1.273107    0.301457    0.260408    11.00000    0.04518    0.09057 =
         0.07452   -0.00785   -0.01201   -0.01314
AFIX  43
H20   2    1.346421    0.236243    0.273047    11.00000   -1.20000
AFIX   0
C12   1    1.186974    0.707897    0.409859    11.00000    0.08090    0.07352 =
         0.06738   -0.00212    0.00619   -0.04450
AFIX  43
H12   2    1.204302    0.775267    0.385487    11.00000   -1.20000
AFIX   0
C34   1    1.111789    0.329882   -0.009755    11.00000    0.09421    0.06050 =
         0.06504    0.00696   -0.00239   -0.04016
AFIX  43
H34   2    1.124816    0.396333   -0.039110    11.00000   -1.20000
AFIX   0
C14   1    0.692635    0.312880    0.330470    11.00000    0.05537    0.10503 =
         0.07267   -0.01536    0.00126   -0.03633
AFIX  43
H14   2    0.619808    0.377430    0.316251    11.00000   -1.20000
AFIX   0
C33   1    1.233336    0.242929    0.011634    11.00000    0.07096    0.08933 =
         0.06332    0.00439   -0.00272   -0.04635
AFIX  43
H33   2    1.325519    0.252647   -0.003617    11.00000   -1.20000
AFIX   0
C22   1    1.199384    0.494937    0.206441    11.00000    0.09293    0.09592 =
         0.06583    0.00246    0.00075   -0.06158
AFIX  43
H22   2    1.225785    0.559237    0.182896    11.00000   -1.20000
AFIX   0
C21   1    1.307742    0.394234    0.224840    11.00000    0.05940    0.12103 =
         0.07596   -0.00964   -0.00044   -0.04685
AFIX  43
H21   2    1.405254    0.392298    0.211983    11.00000   -1.20000
AFIX   0
C28   1    0.770315   -0.091512    0.204506    11.00000    0.09316    0.07621 =
         0.07179    0.00360   -0.00578   -0.05485
AFIX  43
H28   2    0.756272   -0.157609    0.233976    11.00000   -1.20000
AFIX   0
C17   1    0.908742    0.116143    0.373187    11.00000    0.13309    0.06310 =
         0.06228    0.00533   -0.00933   -0.04853
AFIX  43
H17   2    0.979005    0.049955    0.387648    11.00000   -1.20000
AFIX   0
C27   1    0.648950   -0.003102    0.182649    11.00000    0.06851    0.09427 =
         0.08831   -0.00582   -0.00374   -0.04724
AFIX  43
H27   2    0.556325   -0.011987    0.197982    11.00000   -1.20000
AFIX   0
C16   1    0.764921    0.121943    0.390730    11.00000    0.15855    0.11139 =
         0.06565   -0.00736    0.01064   -0.09990
AFIX  43
H16   2    0.737313    0.059388    0.417438    11.00000   -1.20000
AFIX   0
C15   1    0.657516    0.221558    0.368901    11.00000    0.10609    0.13549 =
         0.08293   -0.02774    0.01669   -0.08606
AFIX  43
H15   2    0.559958    0.223627    0.381593    11.00000   -1.20000
AFIX   0
H4B   2    0.600102    0.819875    0.419383    11.00000    0.18454
H4A   2    0.716681    0.741155    0.463769    11.00000    0.11083
HKLF 4

REM  RB-PHEN_PYRG_0m_a.res in P-1
REM R1 =  0.0631 for    3512 Fo > 4sig(Fo)  and  0.0956 for all    5429 data
REM    429 parameters refined using      2 restraints

END

WGHT      0.0915      0.8313

REM Highest difference peak  0.252,  deepest hole -0.252,  1-sigma level  0.053
Q1    1   0.5506  0.8191  0.3761  11.00000  0.05    0.25
Q2    1   0.6864  0.3427  0.0391  11.00000  0.05    0.24
;
_shelx_res_checksum              30810
####################################################################### 
# 
# This file contains crystal structure data downloaded from the 
# Cambridge Structural Database (CSD) hosted by the Cambridge 
# Crystallographic Data Centre (CCDC).
# 
# Full information about CCDC data access policies and citation 
# guidelines are available at http://www.ccdc.cam.ac.uk/access/V1 
# 
# Audit and citation data items may have been added by the CCDC. 
# Please retain this information to preserve the provenance of 
# this file and to allow appropriate attribution of the data. 
# 
#######################################################################

data_PHEN_13DHB
_database_code_depnum_ccdc_archive 'CCDC 1946194'
loop_
_audit_author_name
_audit_author_address
'Jubaraj Bikash Baruah'
;Indian Institute of Technology Guwahati
India
;
_audit_update_record             
;
2019-08-08 deposited with the CCDC.	2019-10-03 downloaded from the CCDC.
;

_audit_creation_method           SHELXL-2014/7
_shelx_SHELXL_version_number     2014/7
_chemical_name_systematic        ?
_chemical_name_common            ?
_chemical_melting_point          ?
_chemical_formula_moiety         ?
_chemical_formula_sum            'C15 H11 N2 O'
_chemical_formula_weight         235.26

loop_
_atom_type_symbol
_atom_type_description
_atom_type_scat_dispersion_real
_atom_type_scat_dispersion_imag
_atom_type_scat_source
C C 0.0033 0.0016 'International Tables Vol C Tables 4.2.6.8 and 6.1.1.4'
H H 0.0000 0.0000 'International Tables Vol C Tables 4.2.6.8 and 6.1.1.4'
N N 0.0061 0.0033 'International Tables Vol C Tables 4.2.6.8 and 6.1.1.4'
O O 0.0106 0.0060 'International Tables Vol C Tables 4.2.6.8 and 6.1.1.4'

_space_group_crystal_system      monoclinic
_space_group_IT_number           15
_space_group_name_H-M_alt        'C 2/c'
_space_group_name_Hall           '-C 2yc'

_shelx_space_group_comment       
;
The symmetry employed for this shelxl refinement is uniquely defined
by the following loop, which should always be used as a source of
symmetry information in preference to the above space-group names.
They are only intended as comments.
;

loop_
_space_group_symop_operation_xyz
'x, y, z'
'-x, y, -z+1/2'
'x+1/2, y+1/2, z'
'-x+1/2, y+1/2, -z+1/2'
'-x, -y, -z'
'x, -y, z-1/2'
'-x+1/2, -y+1/2, -z'
'x+1/2, -y+1/2, z-1/2'

_cell_length_a                   14.2921(9)
_cell_length_b                   11.4224(7)
_cell_length_c                   14.4820(10)
_cell_angle_alpha                90
_cell_angle_beta                 102.490(6)
_cell_angle_gamma                90
_cell_volume                     2308.2(3)
_cell_formula_units_Z            8
_cell_measurement_temperature    296(2)
_cell_measurement_reflns_used    1178
_cell_measurement_theta_min      2.5320
_cell_measurement_theta_max      26.2600

_exptl_crystal_description       Needle
_exptl_crystal_colour            Yellow
_exptl_crystal_density_meas      ?
_exptl_crystal_density_method    ?
_exptl_crystal_density_diffrn    1.354
_exptl_crystal_F_000             984
_exptl_transmission_factor_min   ?
_exptl_transmission_factor_max   ?
_exptl_crystal_size_max          0.26
_exptl_crystal_size_mid          0.22
_exptl_crystal_size_min          0.16
_exptl_absorpt_coefficient_mu    0.087
_shelx_estimated_absorpt_T_min   ?
_shelx_estimated_absorpt_T_max   ?
_exptl_absorpt_correction_type   multi-scan
_exptl_absorpt_correction_T_min  0.978
_exptl_absorpt_correction_T_max  0.986
_exptl_absorpt_process_details   multi-scan
_exptl_absorpt_special_details   ?
_diffrn_ambient_temperature      296(2)
_diffrn_radiation_wavelength     0.71073
_diffrn_radiation_type           MoK\a
_diffrn_source                   ?
_diffrn_measurement_device_type  'CCD area detector'
_diffrn_measurement_method       'phi and omega scans'
_diffrn_detector_area_resol_mean ?
_diffrn_reflns_number            4071
_diffrn_reflns_av_unetI/netI     0.0339
_diffrn_reflns_av_R_equivalents  0.0206
_diffrn_reflns_limit_h_min       -11
_diffrn_reflns_limit_h_max       16
_diffrn_reflns_limit_k_min       -13
_diffrn_reflns_limit_k_max       9
_diffrn_reflns_limit_l_min       -17
_diffrn_reflns_limit_l_max       16
_diffrn_reflns_theta_min         2.304
_diffrn_reflns_theta_max         25.042
_diffrn_reflns_theta_full        25.042
_diffrn_measured_fraction_theta_max 1.000
_diffrn_measured_fraction_theta_full 1.000
_diffrn_reflns_Laue_measured_fraction_max 1.000
_diffrn_reflns_Laue_measured_fraction_full 1.000
_diffrn_reflns_point_group_measured_fraction_max 1.000
_diffrn_reflns_point_group_measured_fraction_full 1.000
_reflns_number_total             2036
_reflns_number_gt                1417
_reflns_threshold_expression     'I > 2\s(I)'
_reflns_Friedel_coverage         0.000
_reflns_Friedel_fraction_max     .
_reflns_Friedel_fraction_full    .

_reflns_special_details          
;
 Reflections were merged by SHELXL according to the crystal
 class for the calculation of statistics and refinement.
 
 _reflns_Friedel_fraction is defined as the number of unique
 Friedel pairs measured divided by the number that would be
 possible theoretically, ignoring centric projections and
 systematic absences.
;

_computing_data_collection       ?
_computing_cell_refinement       ?
_computing_data_reduction        ?
_computing_structure_solution    ?
_computing_structure_refinement  'SHELXL-2014/7 (Sheldrick, 2014)'
_computing_molecular_graphics    ?
_computing_publication_material  ?
_refine_special_details          ?
_refine_ls_structure_factor_coef Fsqd
_refine_ls_matrix_type           full
_refine_ls_weighting_scheme      calc
_refine_ls_weighting_details     
'w=1/[\s^2^(Fo^2^)+(0.0507P)^2^+0.8484P] where P=(Fo^2^+2Fc^2^)/3'
_atom_sites_solution_primary     ?
_atom_sites_solution_secondary   ?
_atom_sites_solution_hydrogens   geom
_refine_ls_hydrogen_treatment    constr
_refine_ls_extinction_method     none
_refine_ls_extinction_coef       .
_refine_ls_number_reflns         2036
_refine_ls_number_parameters     165
_refine_ls_number_restraints     0
_refine_ls_R_factor_all          0.0732
_refine_ls_R_factor_gt           0.0503
_refine_ls_wR_factor_ref         0.1380
_refine_ls_wR_factor_gt          0.1201
_refine_ls_goodness_of_fit_ref   1.075
_refine_ls_restrained_S_all      1.075
_refine_ls_shift/su_max          0.000
_refine_ls_shift/su_mean         0.000

loop_
_atom_site_label
_atom_site_type_symbol
_atom_site_fract_x
_atom_site_fract_y
_atom_site_fract_z
_atom_site_U_iso_or_equiv
_atom_site_adp_type
_atom_site_occupancy
_atom_site_site_symmetry_order
_atom_site_calc_flag
_atom_site_refinement_flags_posn
_atom_site_refinement_flags_adp
_atom_site_refinement_flags_occupancy
_atom_site_disorder_assembly
_atom_site_disorder_group
O1 O 0.51300(11) 0.16213(12) 0.41830(10) 0.0551(4) Uani 1 1 d . . . . .
H1 H 0.5148 0.2330 0.4100 0.083 Uiso 1 1 calc R U . . .
N2 N 0.52355(11) 0.40758(13) 0.39082(11) 0.0439(4) Uani 1 1 d . . . . .
N1 N 0.53397(13) 0.65425(15) 0.37797(12) 0.0515(5) Uani 1 1 d . . . . .
C4 C 0.5000 0.1661(2) 0.2500 0.0395(6) Uani 1 2 d S T P . .
H4 H 0.5000 0.2475 0.2500 0.047 Uiso 1 2 calc R U P . .
C3 C 0.50643(12) 0.10550(17) 0.33390(15) 0.0408(5) Uani 1 1 d . . . . .
C11 C 0.60831(13) 0.46305(17) 0.40634(13) 0.0406(5) Uani 1 1 d . . . . .
C7 C 0.44385(14) 0.47347(18) 0.36686(13) 0.0433(5) Uani 1 1 d . . . . .
C12 C 0.61315(14) 0.58773(17) 0.39963(14) 0.0440(5) Uani 1 1 d . . . . .
C2 C 0.50629(13) -0.01644(17) 0.33471(16) 0.0481(6) Uani 1 1 d . . . . .
H2 H 0.5103 -0.0576 0.3908 0.058 Uiso 1 1 calc R U . . .
C1 C 0.5000 -0.0745(2) 0.2500 0.0505(8) Uani 1 2 d S T P . .
H1A H 0.5000 -0.1559 0.2500 0.061 Uiso 1 2 calc R U P . .
C8 C 0.44941(14) 0.59815(18) 0.36156(14) 0.0459(5) Uani 1 1 d . . . . .
C13 C 0.70461(16) 0.6417(2) 0.41593(16) 0.0635(7) Uani 1 1 d . . . . .
H13 H 0.7091 0.7226 0.4106 0.076 Uiso 1 1 calc R U . . .
C16 C 0.69484(15) 0.3987(2) 0.43016(16) 0.0572(6) Uani 1 1 d . . . . .
H16 H 0.6930 0.3175 0.4349 0.069 Uiso 1 1 calc R U . . .
C6 C 0.35271(16) 0.4193(2) 0.34704(17) 0.0634(7) Uani 1 1 d . . . . .
H6 H 0.3478 0.3382 0.3504 0.076 Uiso 1 1 calc R U . . .
C9 C 0.36338(18) 0.6635(2) 0.33733(18) 0.0697(7) Uani 1 1 d . . . . .
H9 H 0.3658 0.7447 0.3342 0.084 Uiso 1 1 calc R U . . .
C15 C 0.77996(17) 0.4547(2) 0.44594(18) 0.0701(7) Uani 1 1 d . . . . .
H15 H 0.8363 0.4115 0.4617 0.084 Uiso 1 1 calc R U . . .
C14 C 0.78508(17) 0.5770(3) 0.43905(18) 0.0718(8) Uani 1 1 d . . . . .
H14 H 0.8446 0.6136 0.4506 0.086 Uiso 1 1 calc R U . . .
C10 C 0.27812(18) 0.6084(3) 0.31876(19) 0.0811(9) Uani 1 1 d . . . . .
H10 H 0.2221 0.6521 0.3028 0.097 Uiso 1 1 calc R U . . .
C5 C 0.27243(17) 0.4859(3) 0.32308(19) 0.0792(9) Uani 1 1 d . . . . .
H5 H 0.2127 0.4498 0.3093 0.095 Uiso 1 1 calc R U . . .

loop_
_atom_site_aniso_label
_atom_site_aniso_U_11
_atom_site_aniso_U_22
_atom_site_aniso_U_33
_atom_site_aniso_U_23
_atom_site_aniso_U_13
_atom_site_aniso_U_12
O1 0.0668(10) 0.0409(8) 0.0565(10) 0.0012(7) 0.0109(7) -0.0043(8)
N2 0.0461(10) 0.0374(9) 0.0470(10) -0.0052(8) 0.0075(8) -0.0059(8)
N1 0.0568(11) 0.0410(9) 0.0580(12) 0.0057(9) 0.0151(9) -0.0028(9)
C4 0.0335(14) 0.0270(13) 0.0573(18) 0.000 0.0078(12) 0.000
C3 0.0307(10) 0.0360(10) 0.0543(13) -0.0006(9) 0.0062(9) -0.0023(8)
C11 0.0410(11) 0.0433(11) 0.0365(11) -0.0033(9) 0.0061(8) -0.0042(9)
C7 0.0430(11) 0.0504(12) 0.0371(11) -0.0027(9) 0.0103(9) -0.0054(10)
C12 0.0483(12) 0.0435(12) 0.0402(11) 0.0009(9) 0.0097(9) -0.0084(10)
C2 0.0401(12) 0.0369(11) 0.0664(15) 0.0095(10) 0.0094(10) -0.0009(9)
C1 0.0402(16) 0.0288(14) 0.081(2) 0.000 0.0113(15) 0.000
C8 0.0492(12) 0.0480(12) 0.0426(12) 0.0045(10) 0.0144(9) 0.0046(10)
C13 0.0611(15) 0.0622(15) 0.0655(16) 0.0031(13) 0.0098(12) -0.0256(13)
C16 0.0515(13) 0.0556(13) 0.0622(15) 0.0037(12) 0.0075(11) 0.0101(11)
C6 0.0491(14) 0.0748(17) 0.0673(16) -0.0110(13) 0.0144(11) -0.0169(13)
C9 0.0633(16) 0.0735(16) 0.0765(18) 0.0177(14) 0.0246(13) 0.0226(14)
C15 0.0452(14) 0.098(2) 0.0647(16) 0.0085(15) 0.0069(11) 0.0073(14)
C14 0.0463(14) 0.100(2) 0.0667(17) 0.0068(15) 0.0064(12) -0.0246(15)
C10 0.0519(16) 0.119(3) 0.0743(19) 0.0180(18) 0.0188(13) 0.0271(17)
C5 0.0408(14) 0.125(3) 0.0718(18) -0.0038(18) 0.0121(12) -0.0103(16)

_geom_special_details            
;
 All esds (except the esd in the dihedral angle between two l.s. planes)
 are estimated using the full covariance matrix.  The cell esds are taken
 into account individually in the estimation of esds in distances, angles
 and torsion angles; correlations between esds in cell parameters are only
 used when they are defined by crystal symmetry.  An approximate (isotropic)
 treatment of cell esds is used for estimating esds involving l.s. planes.
;

loop_
_geom_bond_atom_site_label_1
_geom_bond_atom_site_label_2
_geom_bond_distance
_geom_bond_site_symmetry_2
_geom_bond_publ_flag
O1 C3 1.368(2) . ?
N2 C11 1.342(2) . ?
N2 C7 1.347(2) . ?
N1 C12 1.343(2) . ?
N1 C8 1.343(2) . ?
C4 C3 1.384(2) . ?
C4 C3 1.384(2) 2_655 ?
C3 C2 1.393(3) . ?
C11 C16 1.416(3) . ?
C11 C12 1.430(3) . ?
C7 C6 1.414(3) . ?
C7 C8 1.429(3) . ?
C12 C13 1.418(3) . ?
C2 C1 1.380(2) . ?
C1 C2 1.380(2) 2_655 ?
C8 C9 1.416(3) . ?
C13 C14 1.347(3) . ?
C16 C15 1.350(3) . ?
C6 C5 1.358(3) . ?
C9 C10 1.346(4) . ?
C15 C14 1.403(3) . ?
C10 C5 1.403(4) . ?

loop_
_geom_angle_atom_site_label_1
_geom_angle_atom_site_label_2
_geom_angle_atom_site_label_3
_geom_angle
_geom_angle_site_symmetry_1
_geom_angle_site_symmetry_3
_geom_angle_publ_flag
C11 N2 C7 117.51(16) . . ?
C12 N1 C8 116.88(17) . . ?
C3 C4 C3 120.0(2) . 2_655 ?
O1 C3 C4 121.78(18) . . ?
O1 C3 C2 117.72(19) . . ?
C4 C3 C2 120.5(2) . . ?
N2 C11 C16 120.31(18) . . ?
N2 C11 C12 120.91(17) . . ?
C16 C11 C12 118.77(18) . . ?
N2 C7 C6 119.88(19) . . ?
N2 C7 C8 121.13(17) . . ?
C6 C7 C8 119.00(19) . . ?
N1 C12 C13 119.52(19) . . ?
N1 C12 C11 121.92(17) . . ?
C13 C12 C11 118.56(19) . . ?
C1 C2 C3 118.2(2) . . ?
C2 C1 C2 122.6(3) . 2_655 ?
N1 C8 C9 119.5(2) . . ?
N1 C8 C7 121.62(17) . . ?
C9 C8 C7 118.9(2) . . ?
C14 C13 C12 120.6(2) . . ?
C15 C16 C11 120.2(2) . . ?
C5 C6 C7 119.8(2) . . ?
C10 C9 C8 120.2(3) . . ?
C16 C15 C14 121.3(2) . . ?
C13 C14 C15 120.6(2) . . ?
C9 C10 C5 121.1(2) . . ?
C6 C5 C10 121.1(2) . . ?

_refine_diff_density_max         0.164
_refine_diff_density_min         -0.244
_refine_diff_density_rms         0.052

_shelx_res_file                  
;

    exp_5920.res created by SHELXL-2014/7

TITL exp_5920_a.res in C2/c
CELL 0.71073 14.2921 11.4224 14.482 90 102.49 90
ZERR 8 0.0009 0.0007 0.001 0 0.006 0
LATT 7
SYMM -X,+Y,0.5-Z
SFAC C  H  N  O
UNIT 120  88  16  8
OMIT -3 50.1
L.S. 20
ACTA
BOND
FMAP 2
PLAN 10
WGHT    0.050700    0.848400
FVAR       0.29500
O1    4    0.512997    0.162135    0.418302    11.00000    0.06677    0.04091 =
         0.05653    0.00120    0.01086   -0.00428
AFIX 147
H1    2    0.514846    0.233026    0.409952    11.00000   -1.50000
AFIX   0
N2    3    0.523550    0.407576    0.390818    11.00000    0.04609    0.03738 =
         0.04705   -0.00522    0.00746   -0.00586
N1    3    0.533965    0.654249    0.377974    11.00000    0.05682    0.04096 =
         0.05799    0.00574    0.01511   -0.00283
C4    1    0.500000    0.166080    0.250000    10.50000    0.03347    0.02700 =
         0.05726    0.00000    0.00779    0.00000
AFIX  43
H4    2    0.499998    0.247499    0.250000    10.50000   -1.20000
AFIX   0
C3    1    0.506435    0.105501    0.333898    11.00000    0.03071    0.03598 =
         0.05430   -0.00063    0.00621   -0.00235
C11   1    0.608314    0.463045    0.406337    11.00000    0.04101    0.04332 =
         0.03647   -0.00327    0.00615   -0.00419
C7    1    0.443847    0.473467    0.366862    11.00000    0.04303    0.05043 =
         0.03708   -0.00266    0.01033   -0.00540
C12   1    0.613146    0.587733    0.399629    11.00000    0.04826    0.04353 =
         0.04021    0.00089    0.00968   -0.00844
C2    1    0.506286   -0.016445    0.334715    11.00000    0.04007    0.03687 =
         0.06641    0.00951    0.00945   -0.00094
AFIX  43
H2    2    0.510313   -0.057633    0.390833    11.00000   -1.20000
AFIX   0
C1    1    0.500000   -0.074524    0.250000    10.50000    0.04024    0.02884 =
         0.08146    0.00000    0.01133    0.00000
AFIX  43
H1A   2    0.500000   -0.155943    0.250001    10.50000   -1.20000
AFIX   0
C8    1    0.449409    0.598154    0.361563    11.00000    0.04922    0.04799 =
         0.04264    0.00449    0.01441    0.00463
C13   1    0.704610    0.641724    0.415925    11.00000    0.06107    0.06220 =
         0.06551    0.00307    0.00984   -0.02561
AFIX  43
H13   2    0.709088    0.722568    0.410599    11.00000   -1.20000
AFIX   0
C16   1    0.694839    0.398660    0.430155    11.00000    0.05154    0.05559 =
         0.06225    0.00374    0.00746    0.01010
AFIX  43
H16   2    0.693020    0.317535    0.434936    11.00000   -1.20000
AFIX   0
C6    1    0.352711    0.419252    0.347035    11.00000    0.04908    0.07482 =
         0.06726   -0.01095    0.01442   -0.01695
AFIX  43
H6    2    0.347778    0.338249    0.350391    11.00000   -1.20000
AFIX   0
C9    1    0.363383    0.663495    0.337328    11.00000    0.06332    0.07351 =
         0.07651    0.01771    0.02456    0.02264
AFIX  43
H9    2    0.365797    0.744732    0.334233    11.00000   -1.20000
AFIX   0
C15   1    0.779957    0.454706    0.445941    11.00000    0.04520    0.09799 =
         0.06470    0.00849    0.00685    0.00731
AFIX  43
H15   2    0.836293    0.411457    0.461686    11.00000   -1.20000
AFIX   0
C14   1    0.785078    0.576956    0.439054    11.00000    0.04628    0.09985 =
         0.06671    0.00680    0.00636   -0.02465
AFIX  43
H14   2    0.844569    0.613631    0.450559    11.00000   -1.20000
AFIX   0
C10   1    0.278118    0.608359    0.318756    11.00000    0.05195    0.11948 =
         0.07427    0.01801    0.01884    0.02707
AFIX  43
H10   2    0.222074    0.652132    0.302801    11.00000   -1.20000
AFIX   0
C5    1    0.272435    0.485927    0.323080    11.00000    0.04080    0.12498 =
         0.07185   -0.00383    0.01209   -0.01026
AFIX  43
H5    2    0.212705    0.449828    0.309313    11.00000   -1.20000
AFIX   0
HKLF 4

REM  exp_5920_a.res in C2/c
REM R1 =  0.0503 for    1417 Fo > 4sig(Fo)  and  0.0732 for all    2036 data
REM    165 parameters refined using      0 restraints

END

WGHT      0.0537      0.7456

REM Highest difference peak  0.164,  deepest hole -0.244,  1-sigma level  0.052
Q1    1   0.3688  0.3572  0.4283  11.00000  0.05    0.16
Q2    1   0.6362  0.7986  0.4563  11.00000  0.05    0.15
Q3    1   0.3597  0.2784  0.2543  11.00000  0.05    0.14
Q4    1   0.3951  0.7893  0.3790  11.00000  0.05    0.13
Q5    1   0.7811  0.5967  0.5534  11.00000  0.05    0.13
Q6    1   0.5225 -0.0688  0.4305  11.00000  0.05    0.13
Q7    1   0.6388  0.6118  0.2967  11.00000  0.05    0.13
Q8    1   0.1973  0.7680  0.3343  11.00000  0.05    0.12
Q9    1   0.6372  0.4360  0.3001  11.00000  0.05    0.12
Q10   1   0.1292  0.7574  0.3024  11.00000  0.05    0.12
;
_shelx_res_checksum              23543
